# Supplementary material for: TF-High-Evolutionary: In Vivo Mutagenesis of Gene Regulatory Networks for the Study of the Genetics and Evolution of the Drosophila Regulatory Genome
Source: Mol Biol Evol. 2024 Aug 9;41(8):msae167. doi: 10.1093/molbev/msae167 (PMC11342961; doi:10.1093/molbev/msae167)
Supplement: msae167_Supplementary_Data [file msae167_supplementary_data.zip]

Archive with 8 entries (8 files):
- 20240121_TableS3_v2.xls
- 20240722_TableS1_HighEvo.xls
- 20240722_TableS2_HighEvo.xls
- 20240729_supp.pdf
- Supp_Data_File_1.pdf
- Supp_Data_File_2.xls
- Supp_video1_w1118_v2.avi
- Supp_video2_NMD6_v2.avi
