# Supplementary material for: TF-High-Evolutionary: In Vivo Mutagenesis of Gene Regulatory Networks for the Study of the Genetics and Evolution of the Drosophila Regulatory Genome
Source: Mol Biol Evol. 2024 Aug 9;41(8):msae167. doi: 10.1093/molbev/msae167 (PMC11342961; doi:10.1093/molbev/msae167)
Supplement: msae167_Supplementary_Data [file msae167_supplementary_data.zip › 20240121_TableS3_v2.xls]

## Sheet: 20230908_var_count
	Sample	Sample2	Extended sample name	Sample group	Treatment	Included in variant analysis	Genetic background	Genotype	Number of mapped reads	Read length (bp)	Mean depth	Coverage category	Generation of origin	Mutagenesis round of origin	Isogenized	Chr2 category	Chr2 group	Chr2 generation	Chr2 variant count	Chr3 category	Chr3 group	Chr3 generation	Chr3 replicated	Chr3 variant count
1	Bcd_bg01	Bcd_bg01	BcdAID_bg01	Individual	Ctrl	chr3 as ctrl	VK33 from Genetivision	{BcdAID}VK33	18299569	110	14.0055	ok	NA	NA	Diploid	NA	NA	NA	NA	ctrl	BcdAID	0	n	3
2	Bcd_bg02	Bcd_bg02	BcdAID_bg02	Individual	Ctrl	chr3 as ctrl	VK33 from Genetivision	{BcdAID}VK33	20758886	110	15.8877	ok	NA	NA	Diploid	NA	NA	NA	NA	ctrl	BcdAID	0	n	4
3	Bcd_bg03	Bcd_bg03	BcdAID_bg03	Individual	Ctrl	chr3 as ctrl	VK33 from Genetivision	{BcdAID}VK33	22380174	110	17.1286	ok	NA	NA	Diploid	NA	NA	NA	NA	ctrl	BcdAID	0	n	4
4	Bcd_bg04	Bcd_bg04	BcdAID_bg04	Individual	Ctrl	chr3 as ctrl	VK33 from Genetivision	{BcdAID}VK33	20791644	110	15.9128	ok	NA	NA	Diploid	NA	NA	NA	NA	ctrl	BcdAID	0	n	4
5	Bcd_bg05	Bcd_bg05	BcdAID_bg05	Individual	Ctrl	chr3 as ctrl	VK33 from Genetivision	{BcdAID}VK33	19328672	110	14.7931	ok	NA	NA	Diploid	NA	NA	NA	NA	ctrl	BcdAID	0	n	5
6	Bcd_bg06	Bcd_bg06	BcdAID_bg06	Individual	Ctrl	chr3 as ctrl	VK33 from Genetivision	{BcdAID}VK33	18121515	110	13.8692	ok	NA	NA	Diploid	NA	NA	NA	NA	ctrl	BcdAID	0	n	3
7	Bcd_bg07	Bcd_bg07	BcdAID_bg07	Individual	Ctrl	chr3 as ctrl	VK33 from Genetivision	{BcdAID}VK33	20586658	110	15.7559	ok	NA	NA	Diploid	NA	NA	NA	NA	ctrl	BcdAID	0	n	6
8	Bcd_bg08	Bcd_bg08	BcdAID_bg08	Individual	Ctrl	chr3 as ctrl	VK33 from Genetivision	{BcdAID}VK33	16668602	110	12.7572	ok	NA	NA	Diploid	NA	NA	NA	NA	ctrl	BcdAID	0	n	3
9	Bcd_bg09	Bcd_bg09	BcdAID_bg09	Individual	Ctrl	chr3 as ctrl	VK33 from Genetivision	{BcdAID}VK33	26232394	110	20.0768	ok	NA	NA	Diploid	NA	NA	NA	NA	ctrl	BcdAID	0	n	3
10	Bcd_bg10	Bcd_bg10	BcdAID_bg10	Individual	Ctrl	chr3 as ctrl	VK33 from Genetivision	{BcdAID}VK33	29100555	110	22.272	ok	NA	NA	Diploid	NA	NA	NA	NA	ctrl	BcdAID	0	n	3
11	Dll_bg01	Dll_bg01	DllAID_bg01	Individual	Ctrl	chr3 as ctrl	VK33 from Genetivision	{DllAID}VK33	31585455	110	24.1738	ok	NA	NA	Diploid	NA	NA	NA	NA	ctrl	DllAID	0	n	3
12	Dll_bg02	Dll_bg02	DllAID_bg02	Individual	Ctrl	chr3 as ctrl	VK33 from Genetivision	{DllAID}VK33	31935002	110	24.4413	ok	NA	NA	Diploid	NA	NA	NA	NA	ctrl	DllAID	0	n	6
13	Dll_bg03	Dll_bg03	DllAID_bg03	Individual	Ctrl	chr3 as ctrl	VK33 from Genetivision	{DllAID}VK33	29754243	110	22.7723	ok	NA	NA	Diploid	NA	NA	NA	NA	ctrl	DllAID	0	n	8
14	Dll_bg04	Dll_bg04	DllAID_bg04	Individual	Ctrl	chr3 as ctrl	VK33 from Genetivision	{DllAID}VK33	25568149	110	19.5685	ok	NA	NA	Diploid	NA	NA	NA	NA	ctrl	DllAID	0	n	4
15	Dll_bg05	Dll_bg05	DllAID_bg05	Individual	Ctrl	chr3 as ctrl	VK33 from Genetivision	{DllAID}VK33	28967355	110	22.17	ok	NA	NA	Diploid	NA	NA	NA	NA	ctrl	DllAID	0	n	5
16	Dll_bg06	Dll_bg06	DllAID_bg06	Individual	Ctrl	chr3 as ctrl	VK33 from Genetivision	{DllAID}VK33	29291857	110	22.4184	ok	NA	NA	Diploid	NA	NA	NA	NA	ctrl	DllAID	0	n	8
17	Dll_bg07	Dll_bg07	DllAID_bg07	Individual	Ctrl	chr3 as ctrl	VK33 from Genetivision	{DllAID}VK33	32361326	110	24.7676	ok	NA	NA	Diploid	NA	NA	NA	NA	ctrl	DllAID	0	n	7
18	Dll_bg08	Dll_bg08	DllAID_bg08	Individual	Ctrl	chr3 as ctrl	VK33 from Genetivision	{DllAID}VK33	23385712	110	17.8981	ok	NA	NA	Diploid	NA	NA	NA	NA	ctrl	DllAID	0	n	9
19	Dll_bg09	Dll_bg09	DllAID_bg09	Individual	Ctrl	chr3 as ctrl	VK33 from Genetivision	{DllAID}VK33	25785914	110	19.7351	ok	NA	NA	Diploid	NA	NA	NA	NA	ctrl	DllAID	0	n	6
20	Dll_bg10	Dll_bg10	DllAID_bg10	Individual	Ctrl	chr3 as ctrl	VK33 from Genetivision	{DllAID}VK33	23175256	110	17.7371	ok	NA	NA	Diploid	NA	NA	NA	NA	ctrl	DllAID	0	n	7
21	NGT_bg01	NGT_bg01	NGT_bg01	Individual	Ctrl	chr2 as ctrl	NGT40	yw;NGT40;TM2/TM6B	26469998	110	20.2587	ok	NA	NA	Diploid	ctrl	Ctrl	0	4	NA	NA	0	n	NA
22	NGT_bg02	NGT_bg02	NGT_bg02	Individual	Ctrl	chr2 as ctrl	NGT40	yw;NGT40;TM2/TM6B	25347850	110	19.3999	ok	NA	NA	Diploid	ctrl	Ctrl	0	3	NA	NA	0	n	NA
23	NGT_bg03	NGT_bg03	NGT_bg03	Individual	Ctrl	chr2 as ctrl	NGT40	yw;NGT40;TM2/TM6B	23787580	110	18.2057	ok	NA	NA	Diploid	ctrl	Ctrl	0	2	NA	NA	0	n	NA
24	NGT_bg04	NGT_bg04	NGT_bg04	Individual	Ctrl	chr2 as ctrl	NGT40	yw;NGT40;TM2/TM6B	22715201	110	17.385	ok	NA	NA	Diploid	ctrl	Ctrl	0	2	NA	NA	0	n	NA
25	NGT_bg05	NGT_bg05	NGT_bg05	Individual	Ctrl	chr2 as ctrl	NGT40	yw;NGT40;TM2/TM6B	28103990	110	21.5093	ok	NA	NA	Diploid	ctrl	Ctrl	0	4	NA	NA	0	n	NA
26	NGT_bg06	NGT_bg06	NGT_bg06	Individual	Ctrl	chr2 as ctrl	NGT40	yw;NGT40;TM2/TM6B	27603384	110	21.1261	ok	NA	NA	Diploid	ctrl	Ctrl	0	0	NA	NA	0	n	NA
27	NGT_bg07	NGT_bg07	NGT_bg07	Individual	Ctrl	chr2 as ctrl	NGT40	yw;NGT40;TM2/TM6B	27328862	110	20.916	ok	NA	NA	Diploid	ctrl	Ctrl	0	3	NA	NA	0	n	NA
28	NGT_bg08	NGT_bg08	NGT_bg08	Individual	Ctrl	chr2 as ctrl	NGT40	yw;NGT40;TM2/TM6B	29258062	110	22.3925	ok	NA	NA	Diploid	ctrl	Ctrl	0	2	NA	NA	0	n	NA
29	NGT_bg09	NGT_bg09	NGT_bg09	Individual	Ctrl	chr2 as ctrl	NGT40	yw;NGT40;TM2/TM6B	28120451	110	21.5219	ok	NA	NA	Diploid	ctrl	Ctrl	0	3	NA	NA	0	n	NA
30	NGT_bg10	NGT_bg10	NGT_bg10	Individual	Ctrl	only as background	NGT40	yw;NGT40/CyO;TM2/TM6B	28698297	110	21.9641	ok	NA	NA	Diploid	NA	NA	NA	NA	NA	NA	0	n	NA
31	Bcd_random1	Bcd_random1	BcdAID_Gen6_Fly_random1	Individual	NGT40>BcdAID	chr2, chr3 as mutagenized	w;NGT40;{BcdAID}VK33	w;NGT40;{BcdAID}VK33	21843434	75	11.3985	ok	Generation 6	XL1	Diploid	mut	BcdAID	6	23	mut	BcdAID	6	n	20
32	Bcd_random2	Bcd_random2	BcdAID_Gen6_Fly_random2	Individual	NGT40>BcdAID	chr2, chr3 as mutagenized	w;NGT40;{BcdAID}VK33	w;NGT40;{BcdAID}VK33	40893111	75	21.3391	ok	Generation 6	XL1	Diploid	mut	BcdAID	6	32	mut	BcdAID	6	n	52
33	Bcd_random3	Bcd_random3	BcdAID_Gen6_Fly_random3	Individual	NGT40>BcdAID	chr2, chr3 as mutagenized	w;NGT40;{BcdAID}VK33	w;NGT40;{BcdAID}VK33	31335332	75	16.3516	ok	Generation 6	XL1	Diploid	mut	BcdAID	6	23	mut	BcdAID	6	n	26
34	Bcd_random4	Bcd_random4	BcdAID_Gen6_Fly_random4	Individual	NGT40>BcdAID	chr2, chr3 as mutagenized	w;NGT40;{BcdAID}VK33	w;NGT40;{BcdAID}VK33	27745771	75	14.4785	ok	Generation 6	XL1	Diploid	mut	BcdAID	6	28	mut	BcdAID	6	n	40
35	Bcd_random5	Bcd_random5	BcdAID_Gen6_Fly_random5	Individual	NGT40>BcdAID	chr2, chr3 as mutagenized	w;NGT40;{BcdAID}VK33	w;NGT40;{BcdAID}VK33	36092026	75	18.8338	ok	Generation 6	XL1	Diploid	mut	BcdAID	6	31	mut	BcdAID	6	n	30
36	Bcd_random6	Bcd_random6	BcdAID_Gen6_Fly_random6	Individual	NGT40>BcdAID	chr2, chr3 as mutagenized	w;NGT40;{BcdAID}VK33	w;NGT40;{BcdAID}VK33	19778430	75	10.3209	ok	Generation 6	XL1	Diploid	mut	BcdAID	6	26	mut	BcdAID	6	n	48
37	Bcd_random7	Bcd_random7	BcdAID_Gen6_Fly_random7	Individual	NGT40>BcdAID	chr2, chr3 as mutagenized	w;NGT40;{BcdAID}VK33	w;NGT40;{BcdAID}VK33	27906158	75	14.5622	ok	Generation 6	XL1	Diploid	mut	BcdAID	6	24	mut	BcdAID	6	n	50
38	Bcd_random8	Bcd_random8	BcdAID_Gen6_Fly_random8	Individual	NGT40>BcdAID	chr2, chr3 as mutagenized	w;NGT40;{BcdAID}VK33	w;NGT40;{BcdAID}VK33	31930964	75	16.6624	ok	Generation 6	XL1	Diploid	mut	BcdAID	6	27	mut	BcdAID	6	n	41
39	Bcd_random9	Bcd_random9	BcdAID_Gen6_Fly_random9	Individual	NGT40>BcdAID	chr2, chr3 as mutagenized	w;NGT40;{BcdAID}VK33	w;NGT40;{BcdAID}VK33	37675016	75	19.6598	ok	Generation 6	XL1	Diploid	mut	BcdAID	6	31	mut	BcdAID	6	n	23
40	Bcd_random10	Bcd_random10	BcdAID_Gen6_Fly_random10	Individual	NGT40>BcdAID	chr2, chr3 as mutagenized	w;NGT40;{BcdAID}VK33	w;NGT40;{BcdAID}VK33	32115907	75	16.7589	ok	Generation 6	XL1	Diploid	mut	BcdAID	6	22	mut	BcdAID	6	n	35
41	Dll_eye1	Dll_eye1	DllAID_Gen6_Fly_eye1	Individual	NGT40>DllAID/TM2	chr2, chr3 as mutagenized	w;NGT40;{DllAID}VK33/TM2	w;NGT40;{DllAID}VK33/TM2	36090788	75	18.8331	ok	Generation 6	XL1	Diploid	mut	DllAID	6	42	mut	DllAID	6	n	59
42	Dll_eye2	Dll_eye2	DllAID_Gen6_Fly_eye2	Individual	NGT40>DllAID/TM2	chr2, chr3 as mutagenized	w;NGT40;{DllAID}VK33/TM2	w;NGT40;{DllAID}VK33/TM2	40594270	75	21.1832	ok	Generation 6	XL1	Diploid	mut	DllAID	6	42	mut	DllAID	6	n	76
43	Dll_eye3	Dll_eye3	DllAID_Gen6_Fly_eye3	Individual	NGT40>DllAID/TM2	chr2, chr3 as mutagenized	w;NGT40;{DllAID}VK33/TM2	w;NGT40;{DllAID}VK33/TM2	36614713	75	19.1065	ok	Generation 6	XL1	Diploid	mut	DllAID	6	31	mut	DllAID	6	n	59
44	Dll_eye4	Dll_eye4	DllAID_Gen6_Fly_eye4	Individual	NGT40>DllAID/TM2	chr2, chr3 as mutagenized	w;NGT40;{DllAID}VK33/TM2	w;NGT40;{DllAID}VK33/TM2	31900771	75	16.6467	ok	Generation 6	XL1	Diploid	mut	DllAID	6	36	mut	DllAID	6	n	58
45	Dll_eye5	Dll_eye5	DllAID_Gen6_Fly_eye5	Individual	NGT40>DllAID/TM2	chr2, chr3 as mutagenized	w;NGT40;{DllAID}VK33/TM2	w;NGT40;{DllAID}VK33/TM2	30065111	75	15.6888	ok	Generation 6	XL1	Diploid	mut	DllAID	6	28	mut	DllAID	6	n	59
46	Dll_eye6	Dll_eye6	DllAID_Gen6_Fly_eye6	Individual	NGT40>DllAID/TM2	chr2, chr3 as mutagenized	w;NGT40;{DllAID}VK33/TM2	w;NGT40;{DllAID}VK33/TM2	34871842	75	18.197	ok	Generation 6	XL1	Diploid	mut	DllAID	6	34	mut	DllAID	6	n	60
47	Dll_eye7	Dll_eye7	DllAID_Gen6_Fly_eye7	Individual	NGT40>DllAID/TM2	chr2, chr3 as mutagenized	w;NGT40;{DllAID}VK33/TM2	w;NGT40;{DllAID}VK33/TM2	36867905	75	19.2386	ok	Generation 6	XL1	Diploid	mut	DllAID	6	36	mut	DllAID	6	n	67
48	Dll_eye8	Dll_eye8	DllAID_Gen6_Fly_eye8	Individual	NGT40>DllAID/TM2	chr2, chr3 as mutagenized	w;NGT40;{DllAID}VK33/TM2	w;NGT40;{DllAID}VK33/TM2	36343613	75	18.9651	ok	Generation 6	XL1	Diploid	mut	DllAID	6	52	mut	DllAID	6	n	59
49	Dll_eye9	Dll_eye9	DllAID_Gen6_Fly_eye9	Individual	NGT40>DllAID/TM2	chr2, chr3 as mutagenized	w;NGT40;{DllAID}VK33/TM2	w;NGT40;{DllAID}VK33/TM2	34836910	75	18.1788	ok	Generation 6	XL1	Diploid	mut	DllAID	6	32	mut	DllAID	6	n	69
50	Dll_eye10	Dll_eye10	DllAID_Gen6_Fly_eye10	Individual	NGT40>DllAID/TM2	chr2, chr3 as mutagenized	w;NGT40;{DllAID}VK33/TM2	w;NGT40;{DllAID}VK33/TM2	16639339	75	8.68284	low	Generation 6	XL1	Diploid	mut	DllAID	6	35	mut	DllAID	6	n	57
51	Dll_eye11	Dll_eye11	DllAID_Gen6_Fly_eye11	Individual	NGT40>DllAID/TM2	chr2, chr3 as mutagenized	w;NGT40;{DllAID}VK33/TM2	w;NGT40;{DllAID}VK33/TM2	49608636	75	25.8871	ok	Generation 6	XL1	Diploid	mut	DllAID	6	43	mut	DllAID	6	n	63
52	Dll_wing	Dll_wing	DllAID_Gen6_Fly_wing	Individual	NGT40>DllAID/TM2	chr2, chr3 as mutagenized	w;NGT40;{DllAID}VK33/TM2	w;NGT40;{DllAID}VK33/TM2	38749184	75	20.2203	ok	Generation 6	XL1	Diploid	mut	DllAID	6	41	mut	DllAID	6	n	72
53	Dll_mouth1	Dll_mouth1	DllAID_Gen6_Fly_mouth1	Individual	NGT40>DllAID/TM2	chr2, chr3 as mutagenized	w;NGT40;{DllAID}VK33/TM2	w;NGT40;{DllAID}VK33/TM2	37692491	75	19.6689	ok	Generation 6	XL1	Diploid	mut	DllAID	6	33	mut	DllAID	6	n	72
54	Dll_mouth2	Dll_mouth2	DllAID_Gen6_Fly_mouth2	Individual	NGT40>DllAID/TM2	chr2, chr3 as mutagenized	w;NGT40;{DllAID}VK33/TM2	w;NGT40;{DllAID}VK33/TM2	32899573	75	17.1679	ok	Generation 6	XL1	Diploid	mut	DllAID	6	44	mut	DllAID	6	n	60
55	Dll_mouth3	Dll_mouth3	DllAID_Gen6_Fly_mouth3	Individual	NGT40>DllAID/TM2	chr2, chr3 as mutagenized	w;NGT40;{DllAID}VK33/TM2	w;NGT40;{DllAID}VK33/TM2	12594902	75	6.57235	low	Generation 6	XL1	Diploid	mut	DllAID	6	28	mut	DllAID	6	n	34
56	Dll_antenna	Dll_antenna	DllAID_Gen6_Fly_antenna	Individual	NGT40>DllAID/TM2	chr2, chr3 as mutagenized	w;NGT40;{DllAID}VK33/TM2	w;NGT40;{DllAID}VK33/TM2	16187362	75	8.44699	low	Generation 6	XL1	Diploid	mut	DllAID	6	24	mut	DllAID	6	n	36
57	Dll_ubx	Dll_ubx	DllAID_Gen6_Fly_ubx	Individual	NGT40>DllAID/TM2	chr2, chr3 as mutagenized	w;NGT40;{DllAID}VK33/TM2	w;NGT40;{DllAID}VK33/TM2	29716445	75	15.5068	ok	Generation 6	XL1	Diploid	mut	DllAID	6	44	mut	DllAID	6	n	49
58	Dll_LG1	Dll_LG1	DllAID_Eye_Pool_LG1	Eye line	mutagenized by NGT40>DllAID; outcrossed followed by sibling crosses	no, but used in the joint call	w1118	NA	34578687	110	26.4646	ok	Generation 4	XL1	NA	NA	NA	NA	NA	NA	NA	NA	NA	NA
59	Dll_LG2-0	Dll_LG2-0	DllAID_Eye_Pool_LG2-0	Eye line	mutagenized by NGT40>DllAID; outcrossed followed by sibling crosses	no, but used in the joint call	w1118	NA	38221932	110	29.253	ok	Generation 4	XL1	NA	NA	NA	NA	NA	NA	NA	NA	NA	NA
60	Dll_LG2-2	Dll_LG2-2	DllAID_Eye_Pool_LG2-2	Eye line	mutagenized by NGT40>DllAID; outcrossed followed by sibling crosses	no, but used in the joint call	w1118	NA	41048594	110	31.4163	ok	Generation 4	XL1	NA	NA	NA	NA	NA	NA	NA	NA	NA	NA
61	Dll_LG3-0	Dll_LG3-0	DllAID_Eye_Pool_LG3-0	Eye line	mutagenized by NGT40>DllAID; outcrossed followed by sibling crosses	no, but used in the joint call	w1118	NA	32896635	110	25.1773	ok	Generation 4	XL1	NA	NA	NA	NA	NA	NA	NA	NA	NA	NA
62	Dll_LG3-1	Dll_LG3-1	DllAID_Eye_Pool_LG3-1	Eye line	mutagenized by NGT40>DllAID; outcrossed followed by sibling crosses	no, but used in the joint call	w1118	NA	41988271	110	32.1355	ok	Generation 4	XL1	NA	NA	NA	NA	NA	NA	NA	NA	NA	NA
63	Dll_LG3-2	Dll_LG3-2	DllAID_Eye_Pool_LG3-2	Eye line	mutagenized by NGT40>DllAID; outcrossed followed by sibling crosses	no, but used in the joint call	w1118	NA	25426981	110	19.4604	ok	Generation 4	XL1	NA	NA	NA	NA	NA	NA	NA	NA	NA	NA
64	Dll_LG4	Dll_LG4	DllAID_Eye_Pool_LG4	Eye line	mutagenized by NGT40>DllAID; outcrossed followed by sibling crosses	no, but used in the joint call	w1118	NA	43183284	110	33.0501	ok	Generation 4	XL1	NA	NA	NA	NA	NA	NA	NA	NA	NA	NA
65	Dll_VS2	Dll_VS2	DllAID_Eye_Pool_VS2	Eye line	mutagenized by NGT40>DllAID; outcrossed to double balancer followed by sibling crosses	no, but used in the joint call	w;NGT40/NGT40;{DllAID}/TM2	w;NGT40/NGT40;{DllAID}/TM2	90604070	110	69.3434	ok	Generation 12	XL1	NA	NA	NA	NA	NA	NA	NA	NA	NA	NA
66	Dll_VS7	Dll_VS7	DllAID_Eye_Pool_VS7	Eye line	mutagenized by NGT40>DllAID; outcrossed to CyO followed by sibling crosses	no, but used in the joint call	w;NGT40/NGT40;{DllAID}/+	w;NGT40/NGT40;{DllAID}/+	86583703	110	66.2664	ok	Generation 12	XL1	NA	NA	NA	NA	NA	NA	NA	NA	NA	NA
67	Dll_VS9	Dll_VS9	DllAID_Eye_Pool_VS9	Eye line	mutagenized by NGT40>DllAID; outcrossed to TM6B followed by sibling crosses	no, but used in the joint call	w;NGT40/+;{DllAID}/TM2	w;NGT40/+;{DllAID}/TM2	81256397	110	62.1892	ok	Generation 12	XL1	NA	NA	NA	NA	NA	NA	NA	NA	NA	NA
68	Dll_VS11	Dll_VS11	DllAID_Eye_Pool_VS11	Eye line	mutagenized by NGT40>DllAID; outcrossed to TM6B followed by sibling crosses	no, but used in the joint call	w;NGT40/+;{DllAID}/TM2	w;NGT40/+;{DllAID}/TM2	87041228	110	66.6166	ok	Generation 12	XL1	NA	NA	NA	NA	NA	NA	NA	NA	NA	NA
69	Dll_VS20	Dll_VS20	DllAID_Eye_Pool_VS20	Eye line	mutagenized by NGT40>DllAID; outcrossed to CyO followed by sibling crosses	no, but used in the joint call	w;NGT40/NGT40;{DllAID}/+	w;NGT40/NGT40;{DllAID}/+	84749431	110	64.8626	ok	Generation 12	XL1	NA	NA	NA	NA	NA	NA	NA	NA	NA	NA
70	Dll_VS2_F1	Dll_VS2_F1	DllAID_Gen12_Fly_VS2_F1	Individual	NGT40>DllAID/TM2	chr2, chr3 as mutagenized	w;NGT40;{DllAID}VK33/TM2	w;NGT40;{DllAID}VK33/TM2	46077605	110	35.2653	ok	Generation 12	XL1	Diploid	mut	DllAID	12	40	mut	DllAID	12	n	70
71	Dll_VS7_F1	Dll_VS7_F1	DllAID_Gen12_Fly_VS7_F1	Individual	NGT40>DllAID/TM2	chr2, chr3 as mutagenized	w;NGT40;{DllAID}VK33/TM2	w;NGT40;{DllAID}VK33/TM2	44517969	110	34.0716	ok	Generation 12	XL1	Diploid	mut	DllAID	12	54	mut	DllAID	12	n	68
72	Dll_VS9_F1	Dll_VS9_F1	DllAID_Gen12_Fly_VS9_F1	Individual	NGT40>DllAID/TM2	chr2, chr3 as mutagenized	w;NGT40;{DllAID}VK33/TM2	w;NGT40;{DllAID}VK33/TM2	39532071	110	30.2557	ok	Generation 12	XL1	Diploid	mut	DllAID	12	29	mut	DllAID	12	n	64
73	Dll_VS11_F1	Dll_VS11_F1	DllAID_Gen12_Fly_VS11_F1	Individual	NGT40>DllAID/TM2	chr2, chr3 as mutagenized	w;NGT40;{DllAID}VK33/TM2	w;NGT40;{DllAID}VK33/TM2	45230411	110	34.6169	ok	Generation 12	XL1	Diploid	mut	DllAID	12	49	mut	DllAID	12	n	61
74	Dll_VS20_F1	Dll_VS20_F1	DllAID_Gen12_Fly_VS20_F1	Individual	NGT40>DllAID/TM2	chr2, chr3 as mutagenized	w;NGT40;{DllAID}VK33/TM2	w;NGT40;{DllAID}VK33/TM2	39457074	110	30.1983	ok	Generation 12	XL1	Diploid	mut	DllAID	12	55	mut	DllAID	12	n	44
75	Bcd_ctrl2	Bcd_ctrl2	BcdAID_ctrl2	Individual	Ctrl	chr3 as ctrl	VK33 from Genetivision	{BcdAID}VK33	36139262	110	27.659	ok	NA	NA	Diploid	NA	NA	NA	NA	ctrl	BcdAID	0	y	7
76	Bcd_ctrl4	Bcd_ctrl4	BcdAID_ctrl4	Individual	Ctrl	chr3 as ctrl	VK33 from Genetivision	{BcdAID}VK33	42915084	110	32.8449	ok	NA	NA	Diploid	NA	NA	NA	NA	ctrl	BcdAID	0	y	13
77	Bcd_NM3	Bcd_NM3	BcdAID_Gen24_Fly_NM3	Individual	NGT40>BcdAID	chr2, chr3 as mutagenized	w;NGT40;{BcdAID}VK33	w;NGT40;{BcdAID}VK33	15519326	110	11.8776	ok	Generation 24	XL1	Diploid	mut	BcdAID	24	33	mut	BcdAID	24	y	49
78	Bcd_NM5	Bcd_NM5	BcdAID_Gen24_Fly_NM5	Individual	NGT40>BcdAID	chr2, chr3 as mutagenized	w;NGT40;{BcdAID}VK33	w;NGT40;{BcdAID}VK33	19540011	110	14.9549	ok	Generation 24	XL1	Diploid	mut	BcdAID	24	29	mut	BcdAID	24	y	40
79	Bcd_NM6	Bcd_NM6	BcdAID_Gen24_Fly_NM6	Individual	NGT40>BcdAID	chr2, chr3 as mutagenized	w;NGT40;{BcdAID}VK33	w;NGT40;{BcdAID}VK33	32070535	110	24.545	ok	Generation 24	XL1	Diploid	mut	BcdAID	24	24	mut	BcdAID	24	y	62
80	Bcd_NM10	Bcd_NM10	BcdAID_Gen24_Fly_NM10	Individual	NGT40>BcdAID	chr2, chr3 as mutagenized	w;NGT40;{BcdAID}VK33	w;NGT40;{BcdAID}VK33	12275188	110	9.39476	ok	Generation 24	XL1	Diploid	mut	BcdAID	24	25	mut	BcdAID	24	y	68
81	BS514_bg01	BS514_bg01	BS514_bg01	Individual	NA	only as background	w/P{hs-hid}Y;Sp/CyO;TM6B/TM2	w/P{hs-hid}Y;Sp/CyO;TM6B/TM2	28867974	110	22.094	ok	NA	NA	NA	NA	NA	NA	NA	NA	NA	NA	NA	NA
82	BS514_bg02	BS514_bg02	BS514_bg02	Individual	NA	only as background	w/P{hs-hid}Y;Sp/CyO;TM6B/TM2	w/P{hs-hid}Y;Sp/CyO;TM6B/TM2	14585986	110	11.1633	ok	NA	NA	NA	NA	NA	NA	NA	NA	NA	NA	NA	NA
83	BS514_bg03	BS514_bg03	BS514_bg03	Individual	NA	only as background	w/P{hs-hid}Y;Sp/CyO;TM6B/TM2	w/P{hs-hid}Y;Sp/CyO;TM6B/TM2	18807753	110	14.3944	ok	NA	NA	NA	NA	NA	NA	NA	NA	NA	NA	NA	NA
84	CyO_bg01	CyO_bg01	CyO_bg01	Individual	NA	only as background	w/P{hs-hid}Y;amos/CyO;	w/P{hs-hid}Y;amos/CyO;	34410699	110	26.3361	ok	NA	NA	NA	NA	NA	NA	NA	NA	NA	NA	NA	NA
85	CyO_bg02	CyO_bg02	CyO_bg02	Individual	NA	only as background	w/P{hs-hid}Y;amos/CyO;	w/P{hs-hid}Y;amos/CyO;	20149127	110	15.421	ok	NA	NA	NA	NA	NA	NA	NA	NA	NA	NA	NA	NA
86	Dll_ctrl1	Dll_ctrl1	DllAID_ctrl1	Individual	Ctrl	chr3 as ctrl	VK33 from Genetivision	{DllAID}VK33	19979549	110	15.2913	ok	NA	NA	Diploid	NA	NA	NA	NA	ctrl	DllAID	0	y	9
87	Dll_ctrl5	Dll_ctrl5	DllAID_ctrl5	Individual	Ctrl	chr3 as ctrl	VK33 from Genetivision	{DllAID}VK33	15540409	110	11.8938	ok	NA	NA	Diploid	NA	NA	NA	NA	ctrl	DllAID	0	y	10
88	Dll_NM1	Dll_NM1	DllAID_Gen10_Fly_NM1	Individual	NGT40>DllAID	chr2, chr3 as mutagenized	w;NGT40;{DllAID}VK33	w;NGT40;{DllAID}VK33	24127047	110	18.4655	ok	Generation 10	VS2	Diploid	mut	DllAID	10	38	mut	DllAID	10	y	38
89	Dll_NM7	Dll_NM7	DllAID_Gen10_Fly_NM7	Individual	NGT40>DllAID	chr2, chr3 as mutagenized	w;NGT40;{DllAID}VK33	w;NGT40;{DllAID}VK33	35942433	110	27.5084	ok	Generation 10	VS2	Diploid	mut	DllAID	10	34	mut	DllAID	10	y	38
90	Dll_NM8	Dll_NM8	DllAID_Gen10_Fly_NM8	Individual	NGT40>DllAID	chr2, chr3 as mutagenized	w;NGT40;{DllAID}VK33	w;NGT40;{DllAID}VK33	19626069	110	15.0207	ok	Generation 10	VS2	Diploid	mut	DllAID	10	36	mut	DllAID	10	y	35
91	Dll_NM9	Dll_NM9	DllAID_Gen10_Fly_NM9	Individual	NGT40>DllAID	chr2, chr3 as mutagenized	w;NGT40;{DllAID}VK33	w;NGT40;{DllAID}VK33	13068851	110	10.0022	ok	Generation 10	VS2	Diploid	mut	DllAID	10	25	mut	DllAID	10	y	35
92	Dll_NM10	Dll_NM10	DllAID_Gen10_Fly_NM10	Individual	NGT40>DllAID	chr2, chr3 as mutagenized	w;NGT40;{DllAID}VK33	w;NGT40;{DllAID}VK33	10607721	110	8.11857	low	Generation 10	VS2	Diploid	mut	DllAID	10	10	mut	DllAID	10	y	32
93	Dll_NM11	Dll_NM11	DllAID_Gen10_Fly_NM11	Individual	NGT40>DllAID	chr2, chr3 as mutagenized	w;NGT40;{DllAID}VK33	w;NGT40;{DllAID}VK33	20543841	110	15.7231	ok	Generation 10	VS2	Diploid	mut	DllAID	10	42	mut	DllAID	10	y	36
94	Dll_NM12	Dll_NM12	DllAID_Gen10_Fly_NM12	Individual	NGT40>DllAID	chr2, chr3 as mutagenized	w;NGT40;{DllAID}VK33	w;NGT40;{DllAID}VK33	32462295	110	24.8449	ok	Generation 10	VS2	Diploid	mut	DllAID	10	37	mut	DllAID	10	y	38
95	Dll_NM13	Dll_NM13	DllAID_Gen10_Fly_NM13	Individual	NGT40>DllAID	chr2, chr3 as mutagenized	w;NGT40;{DllAID}VK33	w;NGT40;{DllAID}VK33	28275844	110	21.6408	ok	Generation 10	VS2	Diploid	mut	DllAID	10	31	mut	DllAID	10	y	30
96	Dll_NM14	Dll_NM14	DllAID_Gen10_Fly_NM14	Individual	NGT40>DllAID	chr2, chr3 as mutagenized	w;NGT40;{DllAID}VK33	w;NGT40;{DllAID}VK33	12762251	110	9.76753	ok	Generation 10	VS2	Diploid	mut	DllAID	10	20	mut	DllAID	10	y	34
97	TM6B_bg01	TM6B_bg01	TM6B_bg01	Individual	NA	only as background	w/P{hs-hid}Y;;Dr/TM6B	w/P{hs-hid}Y;;Dr/TM6B	24211475	110	18.5301	ok	NA	NA	NA	NA	NA	NA	NA	NA	NA	NA	NA	NA
98	TM6B_bg02	TM6B_bg02	TM6B_bg02	Individual	NA	only as background	w/P{hs-hid}Y;;Dr/TM6B	w/P{hs-hid}Y;;Dr/TM6B	30902027	110	23.6507	ok	NA	NA	NA	NA	NA	NA	NA	NA	NA	NA	NA	NA
99	TM6B_bg03	TM6B_bg03	TM6B_bg03	Individual	NA	only as background	w/P{hs-hid}Y;;Dr/TM6B	w/P{hs-hid}Y;;Dr/TM6B	26104961	110	19.9793	ok	NA	NA	NA	NA	NA	NA	NA	NA	NA	NA	NA	NA
100	w1118_bg01	w1118_bg01	w1118_bg01	Individual	NA	only as background	w1118	w1118	19797396	110	15.1518	ok	NA	NA	NA	NA	NA	NA	NA	NA	NA	NA	NA	NA
101	w1118_bg03	w1118_bg03	w1118_bg03	Individual	NA	only as background	w1118	w1118	25036174	110	19.1613	ok	NA	NA	NA	NA	NA	NA	NA	NA	NA	NA	NA	NA
102	Bcd_29-1a	Bcd_29-1	BcdAID_Gen33_Iso_29-1_Fly_a	Isogenic	High_temp	chr3 as mutagenized	VK33 from Genetivision	{BcdAID}VK33	10197316	110	7.80447	low	Generation 33	NA	Isogenized	NA	NA	NA	NA	mut	BcdAID	33	y	15
103	Bcd_29-1b	Bcd_29-1	BcdAID_Gen33_Iso_29-1_Fly_b	Isogenic	High_temp	chr3 as mutagenized	VK33 from Genetivision	{BcdAID}VK33	7512460	110	5.74962	low	Generation 33	NA	Isogenized	NA	NA	NA	NA	mut	BcdAID	33	y	15
104	Bcd_29-3a	Bcd_29-3	BcdAID_Gen33_Iso_29-3_Fly_a	Isogenic	High_temp	chr3 as mutagenized	VK33 from Genetivision	{BcdAID}VK33	13434652	110	10.2821	ok	Generation 33	NA	Isogenized	NA	NA	NA	NA	mut	BcdAID	33	y	14
105	Bcd_29-3b	Bcd_29-3	BcdAID_Gen33_Iso_29-3_Fly_b	Isogenic	High_temp	chr3 as mutagenized	VK33 from Genetivision	{BcdAID}VK33	8818688	110	6.74934	low	Generation 33	NA	Isogenized	NA	NA	NA	NA	mut	BcdAID	33	y	15
106	Bcd_29-4a	Bcd_29-4	BcdAID_Gen33_Iso_29-4_Fly_a	Isogenic	High_temp	chr3 as mutagenized	VK33 from Genetivision	{BcdAID}VK33	7259164	110	5.55577	low	Generation 33	NA	Isogenized	NA	NA	NA	NA	mut	BcdAID	33	y	9
107	Bcd_29-4b	Bcd_29-4	BcdAID_Gen33_Iso_29-4_Fly_b	Isogenic	High_temp	chr3 as mutagenized	VK33 from Genetivision	{BcdAID}VK33	28028968	110	21.4518	ok	Generation 33	NA	Isogenized	NA	NA	NA	NA	mut	BcdAID	33	y	11
108	Bcd_ctrl1-1a	Bcd_ctrl1	BcdAID_Iso_ctrl1-1_Fly_a	Isogenic	Ctrl	chr3 as ctrl	VK33 from Genetivision	{BcdAID}VK33	14256739	110	10.9113	ok	NA	NA	Isogenized	NA	NA	NA	NA	ctrl	BcdAID	0	y	6
109	Bcd_ctrl1-1b	Bcd_ctrl1	BcdAID_Iso_ctrl1-1_Fly_b	Isogenic	Ctrl	chr3 as ctrl	VK33 from Genetivision	{BcdAID}VK33	23982359	110	18.3548	ok	NA	NA	Isogenized	NA	NA	NA	NA	ctrl	BcdAID	0	y	7
110	Bcd_ctrl2-1a	Bcd_ctrl2	BcdAID_Iso_ctrl2-1_Fly_a	Isogenic	Ctrl	chr3 as ctrl	VK33 from Genetivision	{BcdAID}VK33	30187339	110	23.1037	ok	NA	NA	Isogenized	NA	NA	NA	NA	ctrl	BcdAID	0	y	2
111	Bcd_ctrl2-1b	Bcd_ctrl2	BcdAID_Iso_ctrl2-1_Fly_b	Isogenic	Ctrl	chr3 as ctrl	VK33 from Genetivision	{BcdAID}VK33	13992232	110	10.7089	ok	NA	NA	Isogenized	NA	NA	NA	NA	ctrl	BcdAID	0	y	2
112	Bcd_ctrl3-1aTM6B	Bcd_ctrl3	BcdAID_Iso_ctrl3-1TM6B_Fly_a	Isogenic	Ctrl	chr3 as ctrl	VK33 from Genetivision	{BcdAID}VK33	34930987	110	26.7343	ok	NA	NA	Isogenized+TM6B	NA	NA	NA	NA	ctrl	BcdAID	0	y	13
113	Bcd_ctrl3-1bTM6B	Bcd_ctrl3	BcdAID_Iso_ctrl3-1TM6B_Fly_b	Isogenic	Ctrl	chr3 as ctrl	VK33 from Genetivision	{BcdAID}VK33	38585868	110	29.5315	ok	NA	NA	Isogenized+TM6B	NA	NA	NA	NA	ctrl	BcdAID	0	y	10
114	Bcd_ctrl4-1a	Bcd_ctrl4	BcdAID_Iso_ctrl4-1_Fly_a	Isogenic	Ctrl	chr3 as ctrl	VK33 from Genetivision	{BcdAID}VK33	22912954	110	17.5363	ok	NA	NA	Isogenized	NA	NA	NA	NA	ctrl	BcdAID	0	y	8
115	Bcd_ctrl4-1b	Bcd_ctrl4	BcdAID_Iso_ctrl4-1_Fly_b	Isogenic	Ctrl	chr3 as ctrl	VK33 from Genetivision	{BcdAID}VK33	23929336	110	18.3142	ok	NA	NA	Isogenized	NA	NA	NA	NA	ctrl	BcdAID	0	y	7
116	Bcd_ctrl5-1a	Bcd_ctrl5	BcdAID_Iso_ctrl5-1_Fly_a	Isogenic	Ctrl	chr3 as ctrl	VK33 from Genetivision	{BcdAID}VK33	28428211	110	21.7574	ok	NA	NA	Isogenized	NA	NA	NA	NA	ctrl	BcdAID	0	y	4
117	Bcd_ctrl5-1b	Bcd_ctrl5	BcdAID_Iso_ctrl5-1_Fly_b	Isogenic	Ctrl	chr3 as ctrl	VK33 from Genetivision	{BcdAID}VK33	3593844	110	2.75053	very low	NA	NA	Isogenized	NA	NA	NA	NA	ctrl	BcdAID	0	y	3
118	Bcd_NM1-1a	Bcd_NM1	BcdAID_Gen24_Iso_NM1-1_Fly_a	Isogenic	NGT40>BcdAID	chr2 as ctrl, chr3 as mutagenized	VK33 from Genetivision	{BcdAID}VK33	40605857	110	31.0775	ok	Generation 24	XL1	Isogenized	ctrl	Ctrl	0	1	mut	BcdAID	24	y	50
119	Bcd_NM1-1b	Bcd_NM1	BcdAID_Gen24_Iso_NM1-1_Fly_b	Isogenic	NGT40>BcdAID	chr2 as ctrl, chr3 as mutagenized	VK33 from Genetivision	{BcdAID}VK33	13957928	110	10.6826	ok	Generation 24	XL1	Isogenized	ctrl	Ctrl	0	2	mut	BcdAID	24	y	35
120	Bcd_NM2-1a	Bcd_NM2	BcdAID_Gen24_Iso_NM2-1_Fly_a	Isogenic	NGT40>BcdAID	chr2 as ctrl, chr3 as mutagenized	VK33 from Genetivision	{BcdAID}VK33	13320513	110	10.1948	ok	Generation 24	XL1	Isogenized	ctrl	Ctrl	0	0	mut	BcdAID	24	y	42
121	Bcd_NM2-1b	Bcd_NM2	BcdAID_Gen24_Iso_NM2-1_Fly_b	Isogenic	NGT40>BcdAID	chr2 as ctrl, chr3 as mutagenized	VK33 from Genetivision	{BcdAID}VK33	25579083	110	19.5768	ok	Generation 24	XL1	Isogenized	ctrl	Ctrl	0	2	mut	BcdAID	24	y	50
122	Bcd_NM3-1a	Bcd_NM3	BcdAID_Gen24_Iso_NM3-1_Fly_a	Isogenic	NGT40>BcdAID	chr2 as ctrl, chr3 as mutagenized	VK33 from Genetivision	{BcdAID}VK33	14056901	110	10.7584	ok	Generation 24	XL1	Isogenized	NA	Ctrl	0	NA	mut	BcdAID	24	y	23
123	Bcd_NM3-1b	Bcd_NM3	BcdAID_Gen24_Iso_NM3-1_Fly_b	Isogenic	NGT40>BcdAID	chr2 as ctrl, chr3 as mutagenized	VK33 from Genetivision	{BcdAID}VK33	30764691	110	23.5456	ok	Generation 24	XL1	Isogenized	ctrl	Ctrl	0	1	mut	BcdAID	24	y	31
124	Bcd_NM5-1a	Bcd_NM5	BcdAID_Gen24_Iso_NM5-1_Fly_a	Isogenic	NGT40>BcdAID	chr2 as ctrl, chr3 as mutagenized	VK33 from Genetivision	{BcdAID}VK33	12530462	110	9.59013	ok	Generation 24	XL1	Isogenized	ctrl	Ctrl	0	0	mut	BcdAID	24	y	36
125	Bcd_NM5-1b	Bcd_NM5	BcdAID_Gen24_Iso_NM5-1_Fly_b	Isogenic	NGT40>BcdAID	chr2 as ctrl, chr3 as mutagenized	VK33 from Genetivision	{BcdAID}VK33	57054111	110	43.6661	ok	Generation 24	XL1	Isogenized	ctrl	Ctrl	0	1	mut	BcdAID	24	y	39
126	Bcd_NM6-1a	Bcd_NM6	BcdAID_Gen24_Iso_NM6-1_Fly_a	Isogenic	NGT40>BcdAID	chr2 as ctrl, chr3 as mutagenized	VK33 from Genetivision	{BcdAID}VK33	21850737	110	16.7234	ok	Generation 24	XL1	Isogenized	ctrl	Ctrl	0	1	mut	BcdAID	24	y	47
127	Bcd_NM6-1b	Bcd_NM6	BcdAID_Gen24_Iso_NM6-1_Fly_b	Isogenic	NGT40>BcdAID	chr2 as ctrl, chr3 as mutagenized	VK33 from Genetivision	{BcdAID}VK33	17966465	110	13.7505	ok	Generation 24	XL1	Isogenized	ctrl	Ctrl	0	1	mut	BcdAID	24	y	43
128	Bcd_NM7-1a	Bcd_NM7	BcdAID_Gen24_Iso_NM7-1_Fly_a	Isogenic	NGT40>BcdAID	chr2 as ctrl, chr3 as mutagenized	VK33 from Genetivision	{BcdAID}VK33	22450315	110	17.1822	ok	Generation 24	XL1	Isogenized	ctrl	Ctrl	0	4	mut	BcdAID	24	y	31
129	Bcd_NM7-1b	Bcd_NM7	BcdAID_Gen24_Iso_NM7-1_Fly_b	Isogenic	NGT40>BcdAID	chr2 as ctrl, chr3 as mutagenized	VK33 from Genetivision	{BcdAID}VK33	42727259	110	32.7011	ok	Generation 24	XL1	Isogenized	NA	Ctrl	0	NA	mut	BcdAID	24	y	31
130	Bcd_NM8-1a	Bcd_NM8	BcdAID_Gen24_Iso_NM8-1_Fly_a	Isogenic	NGT40>BcdAID	chr2 as ctrl, chr3 as mutagenized	VK33 from Genetivision	{BcdAID}VK33	48402497	110	37.0446	ok	Generation 24	XL1	Isogenized	ctrl	Ctrl	0	2	mut	BcdAID	24	y	39
131	Bcd_NM8-1b	Bcd_NM8	BcdAID_Gen24_Iso_NM8-1_Fly_b	Isogenic	NGT40>BcdAID	chr2 as ctrl, chr3 as mutagenized	VK33 from Genetivision	{BcdAID}VK33	39985921	110	30.603	ok	Generation 24	XL1	Isogenized	ctrl	Ctrl	0	0	mut	BcdAID	24	y	42
132	Bcd_NM9-1aTM6B	Bcd_NM9	BcdAID_Gen24_Iso_NM9-1TM6B_Fly_a	Isogenic	NGT40>BcdAID	chr2 as ctrl, chr3 as mutagenized	VK33 from Genetivision	{BcdAID}VK33	30274961	110	23.1708	ok	Generation 24	XL1	Isogenized+TM6B	ctrl	Ctrl	0	1	mut	BcdAID	24	y	63
133	Bcd_NM9-1bTM6B	Bcd_NM9	BcdAID_Gen24_Iso_NM9-1TM6B_Fly_b	Isogenic	NGT40>BcdAID	chr2 as ctrl, chr3 as mutagenized	VK33 from Genetivision	{BcdAID}VK33	37530165	110	28.7235	ok	Generation 24	XL1	Isogenized+TM6B	ctrl	Ctrl	0	0	mut	BcdAID	24	y	58
134	Bcd_NM10-1a	Bcd_NM10	BcdAID_Gen24_Iso_NM10-1_Fly_a	Isogenic	NGT40>BcdAID	chr2 as ctrl, chr3 as mutagenized	VK33 from Genetivision	{BcdAID}VK33	21018275	110	16.0862	ok	Generation 24	XL1	Isogenized	ctrl	Ctrl	0	2	mut	BcdAID	24	y	41
135	Bcd_NM10-1b	Bcd_NM10	BcdAID_Gen24_Iso_NM10-1_Fly_b	Isogenic	NGT40>BcdAID	chr2 as ctrl, chr3 as mutagenized	VK33 from Genetivision	{BcdAID}VK33	15644037	110	11.9731	ok	Generation 24	XL1	Isogenized	ctrl	Ctrl	0	0	mut	BcdAID	24	y	28
136	Bcd_NM11a	Bcd_NM11	BcdAID_Gen26_Iso_NM11_Fly_a	Isogenic	NGT40>BcdAID	chr2 as ctrl, chr3 as mutagenized	VK33 from Genetivision	{BcdAID}VK33	55037140	110	42.1224	ok	Generation 26	XL1	Isogenized	ctrl	Ctrl	0	0	mut	BcdAID	26	y	34
137	Bcd_NM11b	Bcd_NM11	BcdAID_Gen26_Iso_NM11_Fly_b	Isogenic	NGT40>BcdAID	chr2 as ctrl, chr3 as mutagenized	VK33 from Genetivision	{BcdAID}VK33	19943669	110	15.2638	ok	Generation 26	XL1	Isogenized	ctrl	Ctrl	0	1	mut	BcdAID	26	y	33
138	Bcd_NM12a	Bcd_NM12	BcdAID_Gen26_Iso_NM12_Fly_a	Isogenic	NGT40>BcdAID	chr2 as ctrl, chr3 as mutagenized	VK33 from Genetivision	{BcdAID}VK33	22901913	110	17.5279	ok	Generation 26	XL1	Isogenized	ctrl	Ctrl	0	2	mut	BcdAID	26	y	20
139	Bcd_NM12b	Bcd_NM12	BcdAID_Gen26_Iso_NM12_Fly_b	Isogenic	NGT40>BcdAID	chr2 as ctrl, chr3 as mutagenized	VK33 from Genetivision	{BcdAID}VK33	23970845	110	18.346	ok	Generation 26	XL1	Isogenized	ctrl	Ctrl	0	1	mut	BcdAID	26	y	22
140	Bcd_NM14a	Bcd_NM14	BcdAID_Gen26_Iso_NM14_Fly_a	Isogenic	NGT40>BcdAID	chr2 as ctrl, chr3 as mutagenized	VK33 from Genetivision	{BcdAID}VK33	22394977	110	17.1399	ok	Generation 26	XL1	Isogenized	NA	Ctrl	0	NA	mut	BcdAID	26	y	39
141	Bcd_NM14b	Bcd_NM14	BcdAID_Gen26_Iso_NM14_Fly_b	Isogenic	NGT40>BcdAID	chr2 as ctrl, chr3 as mutagenized	VK33 from Genetivision	{BcdAID}VK33	32248706	110	24.6814	ok	Generation 26	XL1	Isogenized	NA	Ctrl	0	NA	mut	BcdAID	26	y	42
142	Bcd_NM15a	Bcd_NM15	BcdAID_Gen26_Iso_NM15_Fly_a	Isogenic	NGT40>BcdAID	chr2 as ctrl, chr3 as mutagenized	VK33 from Genetivision	{BcdAID}VK33	11274028	110	8.62852	low	Generation 26	XL1	Isogenized	NA	Ctrl	0	NA	mut	BcdAID	26	y	40
143	Bcd_NM15b	Bcd_NM15	BcdAID_Gen26_Iso_NM15_Fly_b	Isogenic	NGT40>BcdAID	chr2 as ctrl, chr3 as mutagenized	VK33 from Genetivision	{BcdAID}VK33	29860584	110	22.8537	ok	Generation 26	XL1	Isogenized	ctrl	Ctrl	0	1	mut	BcdAID	26	y	39
144	Bcd_NM17a	Bcd_NM17	BcdAID_Gen26_Iso_NM17_Fly_a	Isogenic	NGT40>BcdAID	chr2 as ctrl, chr3 as mutagenized	VK33 from Genetivision	{BcdAID}VK33	18370777	110	14.06	ok	Generation 26	XL1	Isogenized	ctrl	Ctrl	0	0	mut	BcdAID	26	y	38
145	Bcd_NM17b	Bcd_NM17	BcdAID_Gen26_Iso_NM17_Fly_b	Isogenic	NGT40>BcdAID	chr2 as ctrl, chr3 as mutagenized	VK33 from Genetivision	{BcdAID}VK33	21513949	110	16.4656	ok	Generation 26	XL1	Isogenized	ctrl	Ctrl	0	2	mut	BcdAID	26	y	34
146	Bcd_NM18a	Bcd_NM18	BcdAID_Gen26_Iso_NM18_Fly_a	Isogenic	NGT40>BcdAID	chr2 as ctrl, chr3 as mutagenized	VK33 from Genetivision	{BcdAID}VK33	25752102	110	19.7092	ok	Generation 26	XL1	Isogenized	ctrl	Ctrl	0	0	mut	BcdAID	26	y	45
147	Bcd_NM18b	Bcd_NM18	BcdAID_Gen26_Iso_NM18_Fly_b	Isogenic	NGT40>BcdAID	chr2 as ctrl, chr3 as mutagenized	VK33 from Genetivision	{BcdAID}VK33	23569833	110	18.0391	ok	Generation 26	XL1	Isogenized	ctrl	Ctrl	0	1	mut	BcdAID	26	y	48
148	Bcd_NM19a	Bcd_NM19	BcdAID_Gen26_Iso_NM19_Fly_a	Isogenic	NGT40>BcdAID	chr2 as ctrl, chr3 as mutagenized	VK33 from Genetivision	{BcdAID}VK33	28200819	110	21.5834	ok	Generation 26	XL1	Isogenized	ctrl	Ctrl	0	1	mut	BcdAID	26	y	38
149	Bcd_NM19b	Bcd_NM19	BcdAID_Gen26_Iso_NM19_Fly_b	Isogenic	NGT40>BcdAID	chr2 as ctrl, chr3 as mutagenized	VK33 from Genetivision	{BcdAID}VK33	32580480	110	24.9353	ok	Generation 26	XL1	Isogenized	ctrl	Ctrl	0	0	mut	BcdAID	26	y	40
150	Bcd_NM20a	Bcd_NM20	BcdAID_Gen26_Iso_NM20_Fly_a	Isogenic	NGT40>BcdAID	chr2 as ctrl, chr3 as mutagenized	VK33 from Genetivision	{BcdAID}VK33	9275852	110	7.09923	low	Generation 26	XL1	Isogenized	ctrl	Ctrl	0	3	mut	BcdAID	26	y	42
151	Bcd_NM20b	Bcd_NM20	BcdAID_Gen26_Iso_NM20_Fly_b	Isogenic	NGT40>BcdAID	chr2 as ctrl, chr3 as mutagenized	VK33 from Genetivision	{BcdAID}VK33	22038230	110	16.8669	ok	Generation 26	XL1	Isogenized	NA	Ctrl	0	NA	mut	BcdAID	26	y	40
152	Bcd_NM21a	Bcd_NM21	BcdAID_Gen26_Iso_NM21_Fly_a	Isogenic	NGT40>BcdAID	chr2 as ctrl, chr3 as mutagenized	VK33 from Genetivision	{BcdAID}VK33	14284027	110	10.9322	ok	Generation 26	XL1	Isogenized	ctrl	Ctrl	0	5	mut	BcdAID	26	y	34
153	Bcd_NM21b	Bcd_NM21	BcdAID_Gen26_Iso_NM21_Fly_b	Isogenic	NGT40>BcdAID	chr2 as ctrl, chr3 as mutagenized	VK33 from Genetivision	{BcdAID}VK33	13347602	110	10.2155	ok	Generation 26	XL1	Isogenized	ctrl	Ctrl	0	4	mut	BcdAID	26	y	42
154	Bcd_NM22a	Bcd_NM22	BcdAID_Gen26_Iso_NM22_Fly_a	Isogenic	NGT40>BcdAID	chr2 as ctrl, chr3 as mutagenized	VK33 from Genetivision	{BcdAID}VK33	20226819	110	15.4805	ok	Generation 26	XL1	Isogenized	ctrl	Ctrl	0	0	mut	BcdAID	26	y	33
155	Bcd_NM22b	Bcd_NM22	BcdAID_Gen26_Iso_NM22_Fly_b	Isogenic	NGT40>BcdAID	chr2 as ctrl, chr3 as mutagenized	VK33 from Genetivision	{BcdAID}VK33	23787524	110	18.2057	ok	Generation 26	XL1	Isogenized	ctrl	Ctrl	0	6	mut	BcdAID	26	y	32
156	Bcd_NM23a	Bcd_NM23	BcdAID_Gen26_Iso_NM23_Fly_a	Isogenic	NGT40>BcdAID	chr2 as ctrl, chr3 as mutagenized	VK33 from Genetivision	{BcdAID}VK33	29831768	110	22.8316	ok	Generation 26	XL1	Isogenized	ctrl	Ctrl	0	3	mut	BcdAID	26	y	39
157	Bcd_NM23b	Bcd_NM23	BcdAID_Gen26_Iso_NM23_Fly_b	Isogenic	NGT40>BcdAID	chr2 as ctrl, chr3 as mutagenized	VK33 from Genetivision	{BcdAID}VK33	22692810	110	17.3678	ok	Generation 26	XL1	Isogenized	ctrl	Ctrl	0	3	mut	BcdAID	26	y	42
158	Bcd_NM24aTM6B	Bcd_NM24	BcdAID_Gen26_Iso_NM24TM6B_Fly_a	Isogenic	NGT40>BcdAID	chr2 as ctrl, chr3 as mutagenized	VK33 from Genetivision	{BcdAID}VK33	27817372	110	21.2899	ok	Generation 26	XL1	Isogenized+TM6B	ctrl	Ctrl	0	3	mut	BcdAID	26	y	38
159	Bcd_NM24bTM6B	Bcd_NM24	BcdAID_Gen26_Iso_NM24TM6B_Fly_b	Isogenic	NGT40>BcdAID	chr2 as ctrl, chr3 as mutagenized	VK33 from Genetivision	{BcdAID}VK33	23132247	110	17.7042	ok	Generation 26	XL1	Isogenized+TM6B	ctrl	Ctrl	0	3	mut	BcdAID	26	y	37
160	Bcd_NM25a	Bcd_NM25	BcdAID_Gen26_Iso_NM25_Fly_a	Isogenic	NGT40>BcdAID	chr2 as ctrl, chr3 as mutagenized	VK33 from Genetivision	{BcdAID}VK33	23452902	110	17.9496	ok	Generation 26	XL1	Isogenized	ctrl	Ctrl	0	0	mut	BcdAID	26	y	30
161	Bcd_NM25b	Bcd_NM25	BcdAID_Gen26_Iso_NM25_Fly_b	Isogenic	NGT40>BcdAID	chr2 as ctrl, chr3 as mutagenized	VK33 from Genetivision	{BcdAID}VK33	20048428	110	15.344	ok	Generation 26	XL1	Isogenized	ctrl	Ctrl	0	2	mut	BcdAID	26	y	30
162	Bcd_NM26a	Bcd_NM26	BcdAID_Gen26_Iso_NM26_Fly_a	Isogenic	NGT40>BcdAID	chr2 as ctrl, chr3 as mutagenized	VK33 from Genetivision	{BcdAID}VK33	27151160	110	20.78	ok	Generation 26	XL1	Isogenized	ctrl	Ctrl	0	2	mut	BcdAID	26	y	39
163	Bcd_NM26b	Bcd_NM26	BcdAID_Gen26_Iso_NM26_Fly_b	Isogenic	NGT40>BcdAID	chr2 as ctrl, chr3 as mutagenized	VK33 from Genetivision	{BcdAID}VK33	28813654	110	22.0524	ok	Generation 26	XL1	Isogenized	ctrl	Ctrl	0	2	mut	BcdAID	26	y	36
164	Bcd_NM27a	Bcd_NM27	BcdAID_Gen26_Iso_NM27_Fly_a	Isogenic	NGT40>BcdAID	chr2 as ctrl, chr3 as mutagenized	VK33 from Genetivision	{BcdAID}VK33	10440443	110	7.99054	low	Generation 26	XL1	Isogenized	ctrl	Ctrl	0	0	mut	BcdAID	26	y	26
165	Bcd_NM27b	Bcd_NM27	BcdAID_Gen26_Iso_NM27_Fly_b	Isogenic	NGT40>BcdAID	chr2 as ctrl, chr3 as mutagenized	VK33 from Genetivision	{BcdAID}VK33	27317386	110	20.9072	ok	Generation 26	XL1	Isogenized	ctrl	Ctrl	0	2	mut	BcdAID	26	y	25
166	Bcd_NM28a	Bcd_NM28	BcdAID_Gen26_Iso_NM28_Fly_a	Isogenic	NGT40>BcdAID	chr2 as ctrl, chr3 as mutagenized	VK33 from Genetivision	{BcdAID}VK33	33521019	110	25.6551	ok	Generation 26	XL1	Isogenized	NA	Ctrl	0	NA	mut	BcdAID	26	y	44
167	Bcd_NM28b	Bcd_NM28	BcdAID_Gen26_Iso_NM28_Fly_b	Isogenic	NGT40>BcdAID	chr2 as ctrl, chr3 as mutagenized	VK33 from Genetivision	{BcdAID}VK33	11888759	110	9.099	ok	Generation 26	XL1	Isogenized	NA	Ctrl	0	NA	mut	BcdAID	26	y	43
168	Bcd_NM29a	Bcd_NM29	BcdAID_Gen26_Iso_NM29_Fly_a	Isogenic	NGT40>BcdAID	chr2 as ctrl, chr3 as mutagenized	VK33 from Genetivision	{BcdAID}VK33	25500072	110	19.5164	ok	Generation 26	XL1	Isogenized	ctrl	Ctrl	0	1	mut	BcdAID	26	y	32
169	Bcd_NM29b	Bcd_NM29	BcdAID_Gen26_Iso_NM29_Fly_b	Isogenic	NGT40>BcdAID	chr2 as ctrl, chr3 as mutagenized	VK33 from Genetivision	{BcdAID}VK33	18796948	110	14.3862	ok	Generation 26	XL1	Isogenized	ctrl	Ctrl	0	2	mut	BcdAID	26	y	33
170	Bcd_NM30a	Bcd_NM30	BcdAID_Gen26_Iso_NM30_Fly_a	Isogenic	NGT40>BcdAID	chr2 as ctrl, chr3 as mutagenized	VK33 from Genetivision	{BcdAID}VK33	16126684	110	12.3425	ok	Generation 26	XL1	Isogenized	ctrl	Ctrl	0	2	mut	BcdAID	26	y	40
171	Bcd_NM30b	Bcd_NM30	BcdAID_Gen26_Iso_NM30_Fly_b	Isogenic	NGT40>BcdAID	chr2 as ctrl, chr3 as mutagenized	VK33 from Genetivision	{BcdAID}VK33	12252599	110	9.37747	ok	Generation 26	XL1	Isogenized	ctrl	Ctrl	0	3	mut	BcdAID	26	y	45
172	Bcd_NM31a	Bcd_NM31	BcdAID_Gen26_Iso_NM31_Fly_a	Isogenic	NGT40>BcdAID	chr2 as ctrl, chr3 as mutagenized	VK33 from Genetivision	{BcdAID}VK33	3861571	110	2.95543	very low	Generation 26	XL1	Isogenized	ctrl	Ctrl	0	0	mut	BcdAID	26	y	8
173	Bcd_NM31b	Bcd_NM31	BcdAID_Gen26_Iso_NM31_Fly_b	Isogenic	NGT40>BcdAID	chr2 as ctrl, chr3 as mutagenized	VK33 from Genetivision	{BcdAID}VK33	237259	110	0.181585	very low	Generation 26	XL1	Isogenized	ctrl	Ctrl	0	0	mut	BcdAID	26	y	3
174	Bcd_NM32a	Bcd_NM32	BcdAID_Gen26_Iso_NM32_Fly_a	Isogenic	NGT40>BcdAID	chr2 as ctrl, chr3 as mutagenized	VK33 from Genetivision	{BcdAID}VK33	4473668	110	3.4239	very low	Generation 26	XL1	Isogenized	ctrl	Ctrl	0	0	mut	BcdAID	26	y	21
175	Bcd_NM32b	Bcd_NM32	BcdAID_Gen26_Iso_NM32_Fly_b	Isogenic	NGT40>BcdAID	chr2 as ctrl, chr3 as mutagenized	VK33 from Genetivision	{BcdAID}VK33	16584461	110	12.6928	ok	Generation 26	XL1	Isogenized	ctrl	Ctrl	0	0	mut	BcdAID	26	y	26
176	Bcd_NM34aTM6B	Bcd_NM34	BcdAID_Gen26_Iso_NM34TM6B_Fly_a	Isogenic	NGT40>BcdAID	chr2 as ctrl, chr3 as mutagenized	VK33 from Genetivision	{BcdAID}VK33	9063582	110	6.93677	low	Generation 26	XL1	Isogenized+TM6B	ctrl	Ctrl	0	1	mut	BcdAID	26	y	37
177	Bcd_NM34bTM6B	Bcd_NM34	BcdAID_Gen26_Iso_NM34TM6B_Fly_b	Isogenic	NGT40>BcdAID	chr2 as ctrl, chr3 as mutagenized	VK33 from Genetivision	{BcdAID}VK33	2859271	110	2.18833	very low	Generation 26	XL1	Isogenized+TM6B	ctrl	Ctrl	0	1	mut	BcdAID	26	y	22
178	Bcd_NM35a	Bcd_NM35	BcdAID_Gen26_Iso_NM35_Fly_a	Isogenic	NGT40>BcdAID	chr2 as ctrl, chr3 as mutagenized	VK33 from Genetivision	{BcdAID}VK33	13965499	110	10.6884	ok	Generation 26	XL1	Isogenized	ctrl	Ctrl	0	1	mut	BcdAID	26	y	35
179	Bcd_NM35b	Bcd_NM35	BcdAID_Gen26_Iso_NM35_Fly_b	Isogenic	NGT40>BcdAID	chr2 as ctrl, chr3 as mutagenized	VK33 from Genetivision	{BcdAID}VK33	15064384	110	11.5295	ok	Generation 26	XL1	Isogenized	ctrl	Ctrl	0	1	mut	BcdAID	26	y	32
180	Bcd_NM37a	Bcd_NM37	BcdAID_Gen26_Iso_NM37_Fly_a	Isogenic	NGT40>BcdAID	chr2 as ctrl, chr3 as mutagenized	VK33 from Genetivision	{BcdAID}VK33	11682879	110	8.94143	low	Generation 26	XL1	Isogenized	ctrl	Ctrl	0	4	mut	BcdAID	26	y	28
181	Bcd_NM37b	Bcd_NM37	BcdAID_Gen26_Iso_NM37_Fly_b	Isogenic	NGT40>BcdAID	chr2 as ctrl, chr3 as mutagenized	VK33 from Genetivision	{BcdAID}VK33	3771533	110	2.88652	very low	Generation 26	XL1	Isogenized	ctrl	Ctrl	0	3	mut	BcdAID	26	y	25
182	Bcd_NM38a	Bcd_NM38	BcdAID_Gen26_Iso_NM38_Fly_a	Isogenic	NGT40>BcdAID	chr2 as ctrl, chr3 as mutagenized	VK33 from Genetivision	{BcdAID}VK33	7365918	110	5.63747	low	Generation 26	XL1	Isogenized	ctrl	Ctrl	0	0	mut	BcdAID	26	y	38
183	Bcd_NM38b	Bcd_NM38	BcdAID_Gen26_Iso_NM38_Fly_b	Isogenic	NGT40>BcdAID	chr2 as ctrl, chr3 as mutagenized	VK33 from Genetivision	{BcdAID}VK33	15952899	110	12.2095	ok	Generation 26	XL1	Isogenized	ctrl	Ctrl	0	2	mut	BcdAID	26	y	31
184	Bcd_NM39a	Bcd_NM39	BcdAID_Gen26_Iso_NM39_Fly_a	Isogenic	NGT40>BcdAID	chr2 as ctrl, chr3 as mutagenized	VK33 from Genetivision	{BcdAID}VK33	16088798	110	12.3135	ok	Generation 26	XL1	Isogenized	ctrl	Ctrl	0	5	mut	BcdAID	26	y	38
185	Bcd_NM39b	Bcd_NM39	BcdAID_Gen26_Iso_NM39_Fly_b	Isogenic	NGT40>BcdAID	chr2 as ctrl, chr3 as mutagenized	VK33 from Genetivision	{BcdAID}VK33	14306770	110	10.9496	ok	Generation 26	XL1	Isogenized	ctrl	Ctrl	0	1	mut	BcdAID	26	y	43
186	Bcd_NM40a	Bcd_NM40	BcdAID_Gen26_Iso_NM40_Fly_a	Isogenic	NGT40>BcdAID	chr2 as ctrl, chr3 as mutagenized	VK33 from Genetivision	{BcdAID}VK33	11069400	110	8.47191	low	Generation 26	XL1	Isogenized	ctrl	Ctrl	0	1	mut	BcdAID	26	y	50
187	Bcd_NM40b	Bcd_NM40	BcdAID_Gen26_Iso_NM40_Fly_b	Isogenic	NGT40>BcdAID	chr2 as ctrl, chr3 as mutagenized	VK33 from Genetivision	{BcdAID}VK33	12231402	110	9.36124	ok	Generation 26	XL1	Isogenized	ctrl	Ctrl	0	0	mut	BcdAID	26	y	46
188	Bcd_NM1-1a_G10	Bcd_NM1G10	BcdAID_Gen10_Iso_NM1-1G10_Fly_a	Isogenic	NGT40>BcdAID	chr2 as ctrl, chr3 as mutagenized	VK33 from Genetivision	{BcdAID}VK33	20593889	110	15.7614	ok	Generation 10	VS2	Isogenized	ctrl	Ctrl	0	3	mut	BcdAID	10	y	17
189	Bcd_NM1-1b_G10	Bcd_NM1G10	BcdAID_Gen10_Iso_NM1-1G10_Fly_b	Isogenic	NGT40>BcdAID	chr2 as ctrl, chr3 as mutagenized	VK33 from Genetivision	{BcdAID}VK33	24103752	110	18.4477	ok	Generation 10	VS2	Isogenized	ctrl	Ctrl	0	3	mut	BcdAID	10	y	11
190	Bcd_NM5-1a_G10	Bcd_NM5G10	BcdAID_Gen10_Iso_NM5-1G10_Fly_a	Isogenic	NGT40>BcdAID	only as background	VK33 from Genetivision	{BcdAID}VK33	41703524	110	31.9176	ok	Generation 10	VS2	Isogenized	NA	NA	NA	NA	NA	NA	NA	NA	NA
191	Bcd_NM5-1b_G10	Bcd_NM5G10	BcdAID_Gen10_Iso_NM5-1G10_Fly_b	Isogenic	NGT40>BcdAID	only as background	VK33 from Genetivision	{BcdAID}VK33	33761392	110	25.8391	ok	Generation 10	VS2	Isogenized	NA	NA	NA	NA	NA	NA	NA	NA	NA
192	Dll_29-1aTM6B	Dll_29-1	DllAID_Gen33_Iso_29-1TM6B_Fly_a	Isogenic	High_temp	chr3 as mutagenized	VK33 from Genetivision	{DllAID}VK33	21394570	110	16.3742	ok	Generation 33	NA	Isogenized+TM6B	NA	NA	NA	NA	mut	DllAID	33	y	11
193	Dll_29-1bTM6B	Dll_29-1	DllAID_Gen33_Iso_29-1TM6B_Fly_b	Isogenic	High_temp	chr3 as mutagenized	VK33 from Genetivision	{DllAID}VK33	29260491	110	22.3944	ok	Generation 33	NA	Isogenized+TM6B	NA	NA	NA	NA	mut	DllAID	33	y	16
194	Dll_29-2a	Dll_29-2	DllAID_Gen33_Iso_29-2_Fly_a	Isogenic	High_temp	chr3 as mutagenized	VK33 from Genetivision	{DllAID}VK33	20838078	110	15.9483	ok	Generation 33	NA	Isogenized	NA	NA	NA	NA	mut	DllAID	33	y	6
195	Dll_29-2b	Dll_29-2	DllAID_Gen33_Iso_29-2_Fly_b	Isogenic	High_temp	chr3 as mutagenized	VK33 from Genetivision	{DllAID}VK33	28947733	110	22.155	ok	Generation 33	NA	Isogenized	NA	NA	NA	NA	mut	DllAID	33	y	8
196	Dll_29-5a	Dll_29-5	DllAID_Gen33_Iso_29-5_Fly_a	Isogenic	High_temp	chr3 as mutagenized	VK33 from Genetivision	{DllAID}VK33	8752834	110	6.69894	low	Generation 33	NA	Isogenized	NA	NA	NA	NA	mut	DllAID	33	y	19
197	Dll_29-5b	Dll_29-5	DllAID_Gen33_Iso_29-5_Fly_b	Isogenic	High_temp	chr3 as mutagenized	VK33 from Genetivision	{DllAID}VK33	12328315	110	9.43542	ok	Generation 33	NA	Isogenized	NA	NA	NA	NA	mut	DllAID	33	y	19
198	Dll_ctrl1-1a	Dll_ctrl1	DllAID_Iso_ctrl1-1_Fly_a	Isogenic	Ctrl	chr3 as ctrl	VK33 from Genetivision	{DllAID}VK33	2468122	110	1.88897	very low	NA	NA	Isogenized	NA	NA	NA	NA	ctrl	DllAID	0	y	4
199	Dll_ctrl1-1b	Dll_ctrl1	DllAID_Iso_ctrl1-1_Fly_b	Isogenic	Ctrl	chr3 as ctrl	VK33 from Genetivision	{DllAID}VK33	11396987	110	8.72263	low	NA	NA	Isogenized	NA	NA	NA	NA	ctrl	DllAID	0	y	8
200	Dll_ctrl3-1a	Dll_ctrl3	DllAID_Iso_ctrl3-1_Fly_a	Isogenic	Ctrl	chr3 as ctrl	VK33 from Genetivision	{DllAID}VK33	22131886	110	16.9385	ok	NA	NA	Isogenized	NA	NA	NA	NA	ctrl	DllAID	0	y	9
201	Dll_ctrl3-1b	Dll_ctrl3	DllAID_Iso_ctrl3-1_Fly_b	Isogenic	Ctrl	chr3 as ctrl	VK33 from Genetivision	{DllAID}VK33	47850837	110	36.6224	ok	NA	NA	Isogenized	NA	NA	NA	NA	ctrl	DllAID	0	y	11
202	Dll_ctrl5-1a	Dll_ctrl5	DllAID_Iso_ctrl5-1_Fly_a	Isogenic	Ctrl	chr3 as ctrl	VK33 from Genetivision	{DllAID}VK33	26117251	110	19.9887	ok	NA	NA	Isogenized	NA	NA	NA	NA	ctrl	DllAID	0	y	10
203	Dll_ctrl5-1b	Dll_ctrl5	DllAID_Iso_ctrl5-1_Fly_b	Isogenic	Ctrl	chr3 as ctrl	VK33 from Genetivision	{DllAID}VK33	8562812	110	6.55351	low	NA	NA	Isogenized	NA	NA	NA	NA	ctrl	DllAID	0	y	10
204	Dll_NM1-1aTM6B	Dll_NM1	DllAID_Gen10_Iso_NM1-1TM6B_Fly_a	Isogenic	NGT40>DllAID	chr2 as ctrl, chr3 as mutagenized	VK33 from Genetivision	{DllAID}VK33	29339189	110	22.4546	ok	Generation 10	VS2	Isogenized+TM6B	ctrl	Ctrl	0	5	mut	DllAID	10	y	55
205	Dll_NM1-1bTM6B	Dll_NM1	DllAID_Gen10_Iso_NM1-1TM6B_Fly_b	Isogenic	NGT40>DllAID	chr2 as ctrl, chr3 as mutagenized	VK33 from Genetivision	{DllAID}VK33	24828344	110	19.0023	ok	Generation 10	VS2	Isogenized+TM6B	ctrl	Ctrl	0	4	mut	DllAID	10	y	49
206	Dll_NM10-1aTM6B	Dll_NM10	DllAID_Gen10_Iso_NM10-1TM6B_Fly_a	Isogenic	NGT40>DllAID	chr2 as ctrl, chr3 as mutagenized	VK33 from Genetivision	{DllAID}VK33	32456857	110	24.8407	ok	Generation 10	VS2	Isogenized+TM6B	ctrl	Ctrl	0	2	mut	DllAID	10	y	23
207	Dll_NM10-1bTM6B	Dll_NM10	DllAID_Gen10_Iso_NM10-1TM6B_Fly_b	Isogenic	NGT40>DllAID	chr2 as ctrl, chr3 as mutagenized	VK33 from Genetivision	{DllAID}VK33	39784897	110	30.4492	ok	Generation 10	VS2	Isogenized+TM6B	ctrl	Ctrl	0	1	mut	DllAID	10	y	42
208	Dll_NM11-1a	Dll_NM11	DllAID_Gen10_Iso_NM11-1_Fly_a	Isogenic	NGT40>DllAID	chr2 as ctrl, chr3 as mutagenized	VK33 from Genetivision	{DllAID}VK33	35041804	110	26.8191	ok	Generation 10	VS2	Isogenized	ctrl	Ctrl	0	3	mut	DllAID	10	y	30
209	Dll_NM11-1b	Dll_NM11	DllAID_Gen10_Iso_NM11-1_Fly_b	Isogenic	NGT40>DllAID	chr2 as ctrl, chr3 as mutagenized	VK33 from Genetivision	{DllAID}VK33	49385789	110	37.7972	ok	Generation 10	VS2	Isogenized	ctrl	Ctrl	0	3	mut	DllAID	10	y	34
210	Dll_NM12-1a	Dll_NM12	DllAID_Gen10_Iso_NM12-1_Fly_a	Isogenic	NGT40>DllAID	chr2 as ctrl, chr3 as mutagenized	VK33 from Genetivision	{DllAID}VK33	47163455	110	36.0963	ok	Generation 10	VS2	Isogenized	ctrl	Ctrl	0	4	mut	DllAID	10	y	22
211	Dll_NM12-1b	Dll_NM12	DllAID_Gen10_Iso_NM12-1_Fly_b	Isogenic	NGT40>DllAID	chr2 as ctrl, chr3 as mutagenized	VK33 from Genetivision	{DllAID}VK33	31545469	110	24.1432	ok	Generation 10	VS2	Isogenized	ctrl	Ctrl	0	4	mut	DllAID	10	y	19
212	Dll_NM13-1aTM6B	Dll_NM13	DllAID_Gen10_Iso_NM13-1TM6B_Fly_a	Isogenic	NGT40>DllAID	chr2 as ctrl, chr3 as mutagenized	VK33 from Genetivision	{DllAID}VK33	28097399	110	21.5042	ok	Generation 10	VS2	Isogenized+TM6B	ctrl	Ctrl	0	0	mut	DllAID	10	y	21
213	Dll_NM13-1bTM6B	Dll_NM13	DllAID_Gen10_Iso_NM13-1TM6B_Fly_b	Isogenic	NGT40>DllAID	chr2 as ctrl, chr3 as mutagenized	VK33 from Genetivision	{DllAID}VK33	16134166	110	12.3482	ok	Generation 10	VS2	Isogenized+TM6B	ctrl	Ctrl	0	3	mut	DllAID	10	y	33
214	Dll_NM14-1a	Dll_NM14	DllAID_Gen10_Iso_NM14-1_Fly_a	Isogenic	NGT40>DllAID	chr2 as ctrl, chr3 as mutagenized	VK33 from Genetivision	{DllAID}VK33	42295883	110	32.3709	ok	Generation 10	VS2	Isogenized	ctrl	Ctrl	0	4	mut	DllAID	10	y	46
215	Dll_NM14-1b	Dll_NM14	DllAID_Gen10_Iso_NM14-1_Fly_b	Isogenic	NGT40>DllAID	chr2 as ctrl, chr3 as mutagenized	VK33 from Genetivision	{DllAID}VK33	29550039	110	22.616	ok	Generation 10	VS2	Isogenized	ctrl	Ctrl	0	3	mut	DllAID	10	y	47
216	Dll_NM15-1a	Dll_NM15	DllAID_Gen10_Iso_NM15-1_Fly_a	Isogenic	NGT40>DllAID	chr2 as ctrl, chr3 as mutagenized	VK33 from Genetivision	{DllAID}VK33	14251085	110	10.907	ok	Generation 10	VS2	Isogenized	NA	Ctrl	0	NA	mut	DllAID	10	y	22
217	Dll_NM15-1b	Dll_NM15	DllAID_Gen10_Iso_NM15-1_Fly_b	Isogenic	NGT40>DllAID	chr2 as ctrl, chr3 as mutagenized	VK33 from Genetivision	{DllAID}VK33	19310458	110	14.7792	ok	Generation 10	VS2	Isogenized	NA	Ctrl	0	NA	mut	DllAID	10	y	25
218	Dll_NM17aTM6B	Dll_NM17	DllAID_Gen12_Iso_NM17TM6B_Fly_a	Isogenic	NGT40>DllAID	chr2 as ctrl, chr3 as mutagenized	VK33 from Genetivision	{DllAID}VK33	4243345	110	3.24762	very low	Generation 12	VS2	Isogenized+TM6B	ctrl	Ctrl	0	0	mut	DllAID	12	y	14
219	Dll_NM17bTM6B	Dll_NM17	DllAID_Gen12_Iso_NM17TM6B_Fly_b	Isogenic	NGT40>DllAID	chr2 as ctrl, chr3 as mutagenized	VK33 from Genetivision	{DllAID}VK33	23540589	110	18.0167	ok	Generation 12	VS2	Isogenized+TM6B	NA	Ctrl	0	NA	mut	DllAID	12	y	21
220	Dll_NM18a	Dll_NM18	DllAID_Gen12_Iso_NM18_Fly_a	Isogenic	NGT40>DllAID	chr2 as ctrl, chr3 as mutagenized	VK33 from Genetivision	{DllAID}VK33	14317196	110	10.9576	ok	Generation 12	VS2	Isogenized	ctrl	Ctrl	0	1	mut	DllAID	12	y	29
221	Dll_NM18b	Dll_NM18	DllAID_Gen12_Iso_NM18_Fly_b	Isogenic	NGT40>DllAID	chr2 as ctrl, chr3 as mutagenized	VK33 from Genetivision	{DllAID}VK33	8098271	110	6.19797	low	Generation 12	VS2	Isogenized	ctrl	Ctrl	0	2	mut	DllAID	12	y	31
222	Dll_NM19a	Dll_NM19	DllAID_Gen12_Iso_NM19_Fly_a	Isogenic	NGT40>DllAID	chr2 as ctrl, chr3 as mutagenized	VK33 from Genetivision	{DllAID}VK33	5884451	110	4.50364	very low	Generation 12	VS2	Isogenized	ctrl	Ctrl	0	3	mut	DllAID	12	y	15
223	Dll_NM19b	Dll_NM19	DllAID_Gen12_Iso_NM19_Fly_b	Isogenic	NGT40>DllAID	chr2 as ctrl, chr3 as mutagenized	VK33 from Genetivision	{DllAID}VK33	20434351	110	15.6393	ok	Generation 12	VS2	Isogenized	ctrl	Ctrl	0	2	mut	DllAID	12	y	21
224	Dll_NM2-1a	Dll_NM2	DllAID_Gen10_Iso_NM2-1_Fly_a	Isogenic	NGT40>DllAID	chr2 as ctrl, chr3 as mutagenized	VK33 from Genetivision	{DllAID}VK33	40471756	110	30.9749	ok	Generation 10	VS2	Isogenized	ctrl	Ctrl	0	0	mut	DllAID	10	y	34
225	Dll_NM2-1b	Dll_NM2	DllAID_Gen10_Iso_NM2-1_Fly_b	Isogenic	NGT40>DllAID	chr2 as ctrl, chr3 as mutagenized	VK33 from Genetivision	{DllAID}VK33	35468997	110	27.146	ok	Generation 10	VS2	Isogenized	ctrl	Ctrl	0	3	mut	DllAID	10	y	36
226	Dll_NM23a	Dll_NM23	DllAID_Gen12_Iso_NM23_Fly_a	Isogenic	NGT40>DllAID	chr2 as ctrl, chr3 as mutagenized	VK33 from Genetivision	{DllAID}VK33	10828575	110	8.2876	low	Generation 12	VS2	Isogenized	ctrl	Ctrl	0	3	mut	DllAID	12	y	21
227	Dll_NM23b	Dll_NM23	DllAID_Gen12_Iso_NM23_Fly_b	Isogenic	NGT40>DllAID	chr2 as ctrl, chr3 as mutagenized	VK33 from Genetivision	{DllAID}VK33	26441654	110	20.237	ok	Generation 12	VS2	Isogenized	ctrl	Ctrl	0	2	mut	DllAID	12	y	21
228	Dll_NM24a	Dll_NM24	DllAID_Gen12_Iso_NM24_Fly_a	Isogenic	NGT40>DllAID	chr2 as ctrl, chr3 as mutagenized	VK33 from Genetivision	{DllAID}VK33	23992487	110	18.3625	ok	Generation 12	VS2	Isogenized	ctrl	Ctrl	0	6	mut	DllAID	12	y	26
229	Dll_NM24b	Dll_NM24	DllAID_Gen12_Iso_NM24_Fly_b	Isogenic	NGT40>DllAID	chr2 as ctrl, chr3 as mutagenized	VK33 from Genetivision	{DllAID}VK33	19428807	110	14.8697	ok	Generation 12	VS2	Isogenized	ctrl	Ctrl	0	5	mut	DllAID	12	y	27
230	Dll_NM3-1a	Dll_NM3	DllAID_Gen10_Iso_NM3-1_Fly_a	Isogenic	NGT40>DllAID	chr2 as ctrl, chr3 as mutagenized	VK33 from Genetivision	{DllAID}VK33	18990095	110	14.534	ok	Generation 10	VS2	Isogenized	ctrl	Ctrl	0	1	mut	DllAID	10	y	17
231	Dll_NM3-1b	Dll_NM3	DllAID_Gen10_Iso_NM3-1_Fly_b	Isogenic	NGT40>DllAID	chr2 as ctrl, chr3 as mutagenized	VK33 from Genetivision	{DllAID}VK33	10923601	110	8.36033	low	Generation 10	VS2	Isogenized	ctrl	Ctrl	0	2	mut	DllAID	10	y	19
232	Dll_NM4-1a	Dll_NM4	DllAID_Gen10_Iso_NM4-1_Fly_a	Isogenic	NGT40>DllAID	chr2 as ctrl, chr3 as mutagenized	VK33 from Genetivision	{DllAID}VK33	52301698	110	40.0289	ok	Generation 10	VS2	Isogenized	ctrl	Ctrl	0	1	mut	DllAID	10	y	31
233	Dll_NM4-1b	Dll_NM4	DllAID_Gen10_Iso_NM4-1_Fly_b	Isogenic	NGT40>DllAID	chr2 as ctrl, chr3 as mutagenized	VK33 from Genetivision	{DllAID}VK33	5698807	110	4.36155	very low	Generation 10	VS2	Isogenized	NA	Ctrl	0	NA	mut	DllAID	10	y	28
234	Dll_NM5-1a	Dll_NM5	DllAID_Gen10_Iso_NM5-1_Fly_a	Isogenic	NGT40>DllAID	chr2 as ctrl, chr3 as mutagenized	VK33 from Genetivision	{DllAID}VK33	23968149	110	18.3439	ok	Generation 10	VS2	Isogenized	ctrl	Ctrl	0	6	mut	DllAID	10	y	33
235	Dll_NM5-1b	Dll_NM5	DllAID_Gen10_Iso_NM5-1_Fly_b	Isogenic	NGT40>DllAID	chr2 as ctrl, chr3 as mutagenized	VK33 from Genetivision	{DllAID}VK33	15180629	110	11.6184	ok	Generation 10	VS2	Isogenized	ctrl	Ctrl	0	3	mut	DllAID	10	y	34
236	Dll_NM6-1a	Dll_NM6	DllAID_Gen10_Iso_NM6-1_Fly_a	Isogenic	NGT40>DllAID	chr2 as ctrl, chr3 as mutagenized	VK33 from Genetivision	{DllAID}VK33	51088461	110	39.1003	ok	Generation 10	VS2	Isogenized	ctrl	Ctrl	0	2	mut	DllAID	10	y	37
237	Dll_NM6-1b	Dll_NM6	DllAID_Gen10_Iso_NM6-1_Fly_b	Isogenic	NGT40>DllAID	chr2 as ctrl, chr3 as mutagenized	VK33 from Genetivision	{DllAID}VK33	19573524	110	14.9805	ok	Generation 10	VS2	Isogenized	ctrl	Ctrl	0	4	mut	DllAID	10	y	31
238	Dll_NM7-1a	Dll_NM7	DllAID_Gen10_Iso_NM7-1_Fly_a	Isogenic	NGT40>DllAID	chr2 as ctrl, chr3 as mutagenized	VK33 from Genetivision	{DllAID}VK33	41947224	110	32.1041	ok	Generation 10	VS2	Isogenized	ctrl	Ctrl	0	2	mut	DllAID	10	y	27
239	Dll_NM7-1b	Dll_NM7	DllAID_Gen10_Iso_NM7-1_Fly_b	Isogenic	NGT40>DllAID	chr2 as ctrl, chr3 as mutagenized	VK33 from Genetivision	{DllAID}VK33	41703426	110	31.9175	ok	Generation 10	VS2	Isogenized	ctrl	Ctrl	0	2	mut	DllAID	10	y	27
240	Dll_NM8-1a	Dll_NM8	DllAID_Gen10_Iso_NM8-1_Fly_a	Isogenic	NGT40>DllAID	chr2 as ctrl, chr3 as mutagenized	VK33 from Genetivision	{DllAID}VK33	31863289	110	24.3864	ok	Generation 10	VS2	Isogenized	ctrl	Ctrl	0	1	mut	DllAID	10	y	34
241	Dll_NM8-1b	Dll_NM8	DllAID_Gen10_Iso_NM8-1_Fly_b	Isogenic	NGT40>DllAID	chr2 as ctrl, chr3 as mutagenized	VK33 from Genetivision	{DllAID}VK33	49739053	110	38.0675	ok	Generation 10	VS2	Isogenized	ctrl	Ctrl	0	2	mut	DllAID	10	y	31
242	Dll_NM9-1a	Dll_NM9	DllAID_Gen10_Iso_NM9-1_Fly_a	Isogenic	NGT40>DllAID	chr2 as ctrl, chr3 as mutagenized	VK33 from Genetivision	{DllAID}VK33	17583240	110	13.4572	ok	Generation 10	VS2	Isogenized	ctrl	Ctrl	0	4	mut	DllAID	10	y	24
243	Dll_NM9-1b	Dll_NM9	DllAID_Gen10_Iso_NM9-1_Fly_b	Isogenic	NGT40>DllAID	chr2 as ctrl, chr3 as mutagenized	VK33 from Genetivision	{DllAID}VK33	18140356	110	13.8836	ok	Generation 10	VS2	Isogenized	ctrl	Ctrl	0	3	mut	DllAID	10	y	25
244	LG1_1_2f	LG1_1_2	DllAID_Eye_Iso_LG1_1_2_Fly_f	Eye line	mutagenized by NGT40>DllAID; outcrossed and 3rd-chromosome isogenized	no, but used in the joint call	w1118	NA	34125334	110	26.1177	ok	Generation 4	XL1	NA	NA	NA	NA	NA	NA	NA	NA	NA	NA
245	LG1_1_2m	LG1_1_2	DllAID_Eye_Iso_LG1_1_2_Fly_m	Eye line	mutagenized by NGT40>DllAID; outcrossed and 3rd-chromosome isogenized	no, but used in the joint call	w1118	NA	8585178	110	6.57062	low	Generation 4	XL1	NA	NA	NA	NA	NA	NA	NA	NA	NA	NA
246	LG1_3_2f	LG1_3_2	DllAID_Eye_Iso_LG1_3_2_Fly_f	Eye line	mutagenized by NGT40>DllAID; outcrossed and 3rd-chromosome isogenized	no, but used in the joint call	w1118	NA	35421900	110	27.11	ok	Generation 4	XL1	NA	NA	NA	NA	NA	NA	NA	NA	NA	NA
247	LG1_3_2m	LG1_3_2	DllAID_Eye_Iso_LG1_3_2_Fly_m	Eye line	mutagenized by NGT40>DllAID; outcrossed and 3rd-chromosome isogenized	no, but used in the joint call	w1118	NA	9577077	110	7.32977	low	Generation 4	XL1	NA	NA	NA	NA	NA	NA	NA	NA	NA	NA
248	LG2_1_1f	LG2_1_1	DllAID_Eye_Iso_LG2_1_1_Fly_f	Eye line	mutagenized by NGT40>DllAID; outcrossed and 3rd-chromosome isogenized	no, but used in the joint call	w1118	NA	36530755	110	27.9586	ok	Generation 4	XL1	NA	NA	NA	NA	NA	NA	NA	NA	NA	NA
249	LG2_1_1m	LG2_1_1	DllAID_Eye_Iso_LG2_1_1_Fly_m	Eye line	mutagenized by NGT40>DllAID; outcrossed and 3rd-chromosome isogenized	no, but used in the joint call	w1118	NA	21397740	110	16.3767	ok	Generation 4	XL1	NA	NA	NA	NA	NA	NA	NA	NA	NA	NA
250	LG2_1_3f	LG2_1_3	DllAID_Eye_Iso_LG2_1_3_Fly_f	Eye line	mutagenized by NGT40>DllAID; outcrossed and 3rd-chromosome isogenized	no, but used in the joint call	w1118	NA	14427241	110	11.0418	ok	Generation 4	XL1	NA	NA	NA	NA	NA	NA	NA	NA	NA	NA
251	LG2_1_3m	LG2_1_3	DllAID_Eye_Iso_LG2_1_3_Fly_m	Eye line	mutagenized by NGT40>DllAID; outcrossed and 3rd-chromosome isogenized	no, but used in the joint call	w1118	NA	23172455	110	17.7349	ok	Generation 4	XL1	NA	NA	NA	NA	NA	NA	NA	NA	NA	NA
252	LG3-1_1_1f	LG3-1_1_1	DllAID_Eye_Iso_LG3-1_1_1_Fly_f	Eye line	mutagenized by NGT40>DllAID; outcrossed and 3rd-chromosome isogenized	no, but used in the joint call	w1118	NA	31217439	110	23.8921	ok	Generation 4	XL1	NA	NA	NA	NA	NA	NA	NA	NA	NA	NA
253	LG3-1_1_1m	LG3-1_1_1	DllAID_Eye_Iso_LG3-1_1_1_Fly_m	Eye line	mutagenized by NGT40>DllAID; outcrossed and 3rd-chromosome isogenized	no, but used in the joint call	w1118	NA	31523895	110	24.1267	ok	Generation 4	XL1	NA	NA	NA	NA	NA	NA	NA	NA	NA	NA
254	LG3-1_1_3f	LG3-1_1_3	DllAID_Eye_Iso_LG3-1_1_3_Fly_f	Eye line	mutagenized by NGT40>DllAID; outcrossed and 3rd-chromosome isogenized	no, but used in the joint call	w1118	NA	24609957	110	18.8351	ok	Generation 4	XL1	NA	NA	NA	NA	NA	NA	NA	NA	NA	NA
255	LG3-1_1_3m	LG3-1_1_3	DllAID_Eye_Iso_LG3-1_1_3_Fly_m	Eye line	mutagenized by NGT40>DllAID; outcrossed and 3rd-chromosome isogenized	no, but used in the joint call	w1118	NA	26451131	110	20.2442	ok	Generation 4	XL1	NA	NA	NA	NA	NA	NA	NA	NA	NA	NA
256	LG3_1_2f_wminus	LG3_1_2_wminus	DllAID_Eye_Iso_LG3_1_2_wminus_Fly_f	Eye line	mutagenized by NGT40>DllAID; outcrossed and 3rd-chromosome isogenized	no, but used in the joint call	w1118	NA	30321928	110	23.2067	ok	Generation 4	XL1	NA	NA	NA	NA	NA	NA	NA	NA	NA	NA
257	LG3_1_2f_wplus	LG3_1_2_wplus	DllAID_Eye_Iso_LG3_1_2_wplus_Fly_f	Eye line	mutagenized by NGT40>DllAID; outcrossed and 3rd-chromosome isogenized	no, but used in the joint call	w1118	NA	12127221	110	9.28151	ok	Generation 4	XL1	NA	NA	NA	NA	NA	NA	NA	NA	NA	NA
258	LG3_1_2m_wminus	LG3_1_2_wminus	DllAID_Eye_Iso_LG3_1_2_wminus_Fly_m	Eye line	mutagenized by NGT40>DllAID; outcrossed and 3rd-chromosome isogenized	no, but used in the joint call	w1118	NA	21183638	110	16.2128	ok	Generation 4	XL1	NA	NA	NA	NA	NA	NA	NA	NA	NA	NA
259	LG3_1_2m_wplus	LG3_1_2_wplus	DllAID_Eye_Iso_LG3_1_2_wplus_Fly_m	Eye line	mutagenized by NGT40>DllAID; outcrossed and 3rd-chromosome isogenized	no, but used in the joint call	w1118	NA	12655429	110	9.68577	ok	Generation 4	XL1	NA	NA	NA	NA	NA	NA	NA	NA	NA	NA
260	LG3-2_1_2f	LG3-2_1_2	DllAID_Eye_Iso_LG3-2_1_2_Fly_f	Eye line	mutagenized by NGT40>DllAID; outcrossed and 3rd-chromosome isogenized	no, but used in the joint call	w1118	NA	34870685	110	26.6881	ok	Generation 4	XL1	NA	NA	NA	NA	NA	NA	NA	NA	NA	NA
261	LG3-2_1_2m	LG3-2_1_2	DllAID_Eye_Iso_LG3-2_1_2_Fly_m	Eye line	mutagenized by NGT40>DllAID; outcrossed and 3rd-chromosome isogenized	no, but used in the joint call	w1118	NA	21687819	110	16.5987	ok	Generation 4	XL1	NA	NA	NA	NA	NA	NA	NA	NA	NA	NA
262	LG3-2_2_1f	LG3-2_2_1	DllAID_Eye_Iso_LG3-2_2_1_Fly_f	Eye line	mutagenized by NGT40>DllAID; outcrossed and 3rd-chromosome isogenized	no, but used in the joint call	w1118	NA	15882694	110	12.1557	ok	Generation 4	XL1	NA	NA	NA	NA	NA	NA	NA	NA	NA	NA
263	LG3-2_2_1m	LG3-2_2_1	DllAID_Eye_Iso_LG3-2_2_1_Fly_m	Eye line	mutagenized by NGT40>DllAID; outcrossed and 3rd-chromosome isogenized	no, but used in the joint call	w1118	NA	27480865	110	21.0323	ok	Generation 4	XL1	NA	NA	NA	NA	NA	NA	NA	NA	NA	NA
264	LG4_0_1f	LG4_0_1	DllAID_Eye_Iso_LG4_0_1_Fly_f	Eye line	mutagenized by NGT40>DllAID; outcrossed and 3rd-chromosome isogenized	no, but used in the joint call	w1118	NA	37774551	110	28.9106	ok	Generation 4	XL1	NA	NA	NA	NA	NA	NA	NA	NA	NA	NA
265	LG4_0_1m	LG4_0_1	DllAID_Eye_Iso_LG4_0_1_Fly_m	Eye line	mutagenized by NGT40>DllAID; outcrossed and 3rd-chromosome isogenized	no, but used in the joint call	w1118	NA	15995247	110	12.2419	ok	Generation 4	XL1	NA	NA	NA	NA	NA	NA	NA	NA	NA	NA
266	LG4_1_2f	LG4_1_2	DllAID_Eye_Iso_LG4_1_2_Fly_f	Eye line	mutagenized by NGT40>DllAID; outcrossed and 3rd-chromosome isogenized	no, but used in the joint call	w1118	NA	29463136	110	22.5495	ok	Generation 4	XL1	NA	NA	NA	NA	NA	NA	NA	NA	NA	NA
267	LG4_1_2m	LG4_1_2	DllAID_Eye_Iso_LG4_1_2_Fly_m	Eye line	mutagenized by NGT40>DllAID; outcrossed and 3rd-chromosome isogenized	no, but used in the joint call	w1118	NA	44067760	110	33.727	ok	Generation 4	XL1	NA	NA	NA	NA	NA	NA	NA	NA	NA	NA
268	w1118f1	w1118f1	w1118_f1	Individual	NA	only as background	w1118	w1118	31032721	110	23.7507	ok	NA	NA	NA	NA	NA	NA	NA	NA	NA	NA	NA	NA
269	w1118f2	w1118f2	w1118_f2	Individual	NA	only as background	w1118	w1118	46391575	110	35.5056	ok	NA	NA	NA	NA	NA	NA	NA	NA	NA	NA	NA	NA
270	w1118f3	w1118f3	w1118_f3	Individual	NA	only as background	w1118	w1118	45377854	110	34.7297	ok	NA	NA	NA	NA	NA	NA	NA	NA	NA	NA	NA	NA
271	w1118m1	w1118m1	w1118_m1	Individual	NA	only as background	w1118	w1118	6898577	110	5.27979	low	NA	NA	NA	NA	NA	NA	NA	NA	NA	NA	NA	NA
272	w1118m2	w1118m2	w1118_m2	Individual	NA	only as background	w1118	w1118	6201202	110	4.74606	very low	NA	NA	NA	NA	NA	NA	NA	NA	NA	NA	NA	NA
273	w1118m3	w1118m3	w1118_m3	Individual	NA	only as background	w1118	w1118	6052058	110	4.63191	very low	NA	NA	NA	NA	NA	NA	NA	NA	NA	NA	NA	NA
