# Supplementary material for: TF-High-Evolutionary: In Vivo Mutagenesis of Gene Regulatory Networks for the Study of the Genetics and Evolution of the Drosophila Regulatory Genome
Source: Mol Biol Evol. 2024 Aug 9;41(8):msae167. doi: 10.1093/molbev/msae167 (PMC11342961; doi:10.1093/molbev/msae167)
Supplement: msae167_Supplementary_Data [file msae167_supplementary_data.zip › 20240722_TableS1_HighEvo.xls]

## Sheet: 2nd_chr
Table S1. Samples for identifying de novo mutations in chr2.
Sample type	Sample group	# of samples	2nd chromosome genotype/background	Mutagenized sample set	Control sample set	Full sample set
Flies directly sampled from the populations/stocks	NGT40>BcdHighEvo	14	Mutagenized NGT40/NGT40	x		x
			*CyO at the end of chromosomal arms in some samples
	NGT40>DllHighEvo	31	Mutagenized NGT40/NGT40	x		x
			*CyO at the end of chromosomal arms in some samples
			**w1118 in some regions in two samples
	NGT40; TM2/TM6B	10	NGT40/NGT40 (9)		x (the 9 samples without CyO)	x
			NGT40/CyO (1)
	BcdHighEvo stock	12	VK33 from Genetivision			x
	DllHighEvo stock	12	VK33 from Genetivision			x
	Double balancer (Sp/CyO;TM2/TM6B)	3	Sp/CyO			x
	CyO balancer	2	Amos/CyO			x
	w1118	8	w1118 lab stock			x
3rd-chr isogenic lines	NGT40>BcdHighEvo	74 (37 lines x 2 replicates)	from w;;Sb/TM6B#		x	x
			*removed Bcd_NM14a, 14b, 15a, 20b, 28a, 28b, 3-1a, 7-1b
	29C-treated BcdHighEvo stock	6 (3 lines x 2 replicates)	VK33 or from w;;Sb/TM6B			x
	BcdHighEvo stock	10 (5 lines x 2 replicates)	VK33 or from w;;Sb/TM6B			x
	NGT40>DllHighEvo	40 (20 lines x 2 replicates)	from w;;Sb/TM6B#		x	x
			*removed Dll_NM4-1b, 15-1a, 15-1b, 17bTM6B
	29C-treated DllHighEvo stock	6 (3 lines x 2 replicates)	VK33 or from w;;Sb/TM6B			x
	DllHighEvo stock	6 (3 lines x 2 replicates)	VK33 or from w;;Sb/TM6B			x
# w;;Sb/TM6B was not sequenced, but happens to be the same background as NGT40
