# Supplementary material for: TF-High-Evolutionary: In Vivo Mutagenesis of Gene Regulatory Networks for the Study of the Genetics and Evolution of the Drosophila Regulatory Genome
Source: Mol Biol Evol. 2024 Aug 9;41(8):msae167. doi: 10.1093/molbev/msae167 (PMC11342961; doi:10.1093/molbev/msae167)
Supplement: msae167_Supplementary_Data [file msae167_supplementary_data.zip › 20240722_TableS2_HighEvo.xls]

## Sheet: 3rd_chr
Table S2. Samples for identifying de novo mutations in chr3.
Sample type	Sample group	# of samples	3rd chromosome genotype/background	Mutagenized sample set	Control sample set	Full sample set
Flies directly sampled from the populations/stocks	NGT40>BcdHighEvo	14	Mutagenized {BcdHighEvo}VK33	x		x
	NGT40>DllHighEvo	31	Mutagenized {DllHighEvo}VK33, sometimes with TM2	x		x
	NGT40;TM2/TM6B	10	TM2/TM6B			x
	BcdHighEvo stock	12	{BcdHighEvo}VK33 from Genetivision		x	x
	DllHighEvo stock	12	{DllHighEvo}VK33 from Genetivision		x	x
	Double balancer (Sp/CyO;TM2/TM6B)	3	TM2/TM6B			x
	TM6B balancer	3	Dr/TM6B			x
3rd-chr isogenic lines	NGT40>BcdHighEvo	74 (37 lines x 2 replicates)	Mutagenized {BcdHighEvo}VK33	x *Bcd_NM5-1a_G10, Bcd_NM5-1b_G10 were removed due to a different background		x
			*6 samples with TM6B
	29C-treated BcdHighEvo stock	6 (3 lines x 2 replicates)	Mutagenized {BcdHighEvo}VK33	x		x
	BcdHighEvo stock	10 (5 lines x 2 replicates)	{BcdHighEvo}VK33 from Genetivision		x	x
			*2 samples with TM6B
	NGT40>DllHighEvo	40 (20 lines x 2 replicates)	Mutagenized {DllHighEvo}VK33	x		x
			*8 samples with TM6B
	29C-treated DllHighEvo stock	6 (3 lines x 2 replicates)	Mutagenized {DllHighEvo}VK33	x		x
			*2 samples with TM6B
	DllHighEvo stock	6 (3 lines x 2 replicates)	{DllHighEvo}VK33 from Genetivision		x	x
