# Supplementary material for: TF-High-Evolutionary: In Vivo Mutagenesis of Gene Regulatory Networks for the Study of the Genetics and Evolution of the Drosophila Regulatory Genome
Source: Mol Biol Evol. 2024 Aug 9;41(8):msae167. doi: 10.1093/molbev/msae167 (PMC11342961; doi:10.1093/molbev/msae167)
Supplement: msae167_Supplementary_Data [file msae167_supplementary_data.zip › Supp_Data_File_2.xls]

## Sheet: 20230816_var_full_feature
	id	chr	qual	type	group.tf	change	ref	alt	pos	Func.refGene	Gene.refGene	AAChange.refGene	occurrence.count	group	group.bcd	group.dll	Distance to Bcd motif	Distance to Dll motif	start	end	dll_PWM_clusters_extended	ATAC_testis_extended	dll_leg_imaginal_disc_extended
1	chr2L.107984.A	chr2L	188656	SNP	dll	G.A	G	A	107984	UTR5	Sam-S	.	1	mut	0	1	-176	-570	107983	107984	0	1	0
2	chr2L.121280.A	chr2L	148204	SNP	dll	G.A	G	A	121280	UTR5	CG4822	.	1	mut	0	1	-1999	-2	121279	121280	0	1	0
3	chr2L.125122.G	chr2L	295285	SNP	bcd	A.G	A	G	125122	exonic	CG3164	CG3164:NM_001038776:exon3:c.T447C:p.N149N,CG3164:NM_134650:exon3:c.T447C:p.N149N,CG3164:NM_164366:exon4:c.T450C:p.N150N,CG3164:NM_205881:exon4:c.T450C:p.N150N	1	mut	1	0	157	172	125121	125122	0	0	0
4	chr2L.151508.T	chr2L	5190.19	SNP	dll	C.T	C	T	151508	exonic	CG42399	CG42399:NM_001272872:exon1:c.G1599A:p.Q533Q,CG42399:NM_134654:exon1:c.G1599A:p.Q533Q	3	mut	0	1	301	-427	151507	151508	0	0	0
5	chr2L.172762.A	chr2L	925001	SNP	ctrl	C.A	C	A	172762	intronic	spen	.	2	ctrl	0	0	-71	353	172761	172762	0	0	0
6	chr2L.230525.C	chr2L	102539	SNP	ctrl	G.C	G	C	230525	intronic	kis	.	1	ctrl	0	0	-2910	-175	230524	230525	0	0	0
7	chr2L.295429.T	chr2L	352.26	SNP	dll	C.T	C	T	295429	exonic	Stip1	Stip1:NM_058006:exon2:c.C93T:p.I31I	1	mut	0	1	-1022	-631	295428	295429	0	0	0
8	chr2L.317501.T	chr2L	1546.7	SNP	dll	C.T	C	T	317501	intronic	Plc21C	.	4	mut	0	1	-447	-328	317500	317501	0	0	0
9	chr2L.466515.A	chr2L	359192	SNP	dll	G.A	G	A	466515	intronic	CG4297	.	1	mut	0	1	-223	-344	466514	466515	0	0	0
10	chr2L.536849.A	chr2L	696925	SNP	dll	G.A	G	A	536849	exonic	ush	ush:NM_001272899:exon3:c.G915A:p.M305I,ush:NM_001272901:exon3:c.G846A:p.M282I,ush:NM_057432:exon3:c.G894A:p.M298I,ush:NM_001272902:exon4:c.G915A:p.M305I	1	mut	0	1	-386	660	536848	536849	0	0	0
11	chr2L.665538.A	chr2L	835533	SNP	ctrl	G.A	G	A	665538	intronic	ds	.	1	ctrl	0	0	-857	340	665537	665538	0	0	0
12	chr2L.733114.A	chr2L	849739	SNP	dll	G.A	G	A	733114	intergenic	Hsp60B\x3bEaat2	.	1	mut	0	1	752	201	733113	733114	1	0	0
13	chr2L.742441.T	chr2L	1709.78	SNP	dll	C.T	C	T	742441	intronic	Eaat2	.	1	mut	0	1	913	-137	742440	742441	0	0	0
14	chr2L.871523.A	chr2L	113086	SNP	ctrl	G.A	G	A	871523	UTR5	PNUTS	.	1	ctrl	0	0	-345	636	871522	871523	0	1	0
15	chr2L.879206.T	chr2L	466191	SNP	dll	C.T	C	T	879206	exonic	CG15824	CG15824:NM_001298626:exon13:c.G5070A:p.V1690V,CG15824:NM_134711:exon13:c.G5070A:p.V1690V	1	mut	0	1	-329	3244	879205	879206	0	0	0
16	chr2L.901546.T	chr2L	163421	SNP	dll	C.T	C	T	901546	ncRNA_exonic	snRNA:U1:21D\x3bsnRNA:U1:95Ca\x3bsnRNA:U1:95Cb	.	1	mut	0	1	794	101	901545	901546	0	1	1
17	chr2L.942250.T	chr2L	964479	SNP	dll	C.T	C	T	942250	intronic	CG4341	.	1	mut	0	1	1328	6	942249	942250	1	0	0
18	chr2L.1031034.A	chr2L	528299	SNP	dll	G.A	G	A	1031034	intronic	IA-2	.	1	mut	0	1	-1077	176	1031033	1031034	0	0	0
19	chr2L.1172663.T	chr2L	573968	SNP	dll	C.T	C	T	1172663	UTR5	Charon	.	2	mut	0	1	-1967	1503	1172662	1172663	1	1	0
20	chr2L.1209329.A	chr2L	185094	SNP	ctrl	G.A	G	A	1209329	intergenic	CG14342\x3blncRNA:CR45346	.	2	ctrl	0	0	-776	160	1209328	1209329	0	0	0
21	chr2L.1234264.T	chr2L	845063	SNP	bcd	C.T	C	T	1234264	intergenic	CG42329\x3bCG5397	.	1	mut	1	0	-744	-252	1234263	1234264	0	0	0
22	chr2L.1267606.T	chr2L	3038.26	SNP	dll	C.T	C	T	1267606	intronic	robo3	.	3	mut	0	1	2126	212	1267605	1267606	0	0	0
23	chr2L.1298251.G	chr2L	146196	SNP	dll	T.G	T	G	1298251	intergenic	robo3\x3ba5	.	1	mut	0	1	870	41	1298250	1298251	1	0	0
24	chr2L.1340757.T	chr2L	356501	SNP	dll	C.T	C	T	1340757	downstream	CG33923	.	1	mut	0	1	604	-177	1340756	1340757	0	0	0
25	chr2L.1343037.A	chr2L	446695	SNP	dll	G.A	G	A	1343037	upstream\x3bdownstream	CG33923\x3bCG33922	.	2	mut	0	1	-671	-144	1343036	1343037	0	0	0
26	chr2L.1565997.C	chr2L	834352	SNP	dll	A.C	A	C	1565997	intronic	haf	.	1	mut	0	1	-18	254	1565996	1565997	0	0	0
27	chr2L.1569114.C	chr2L	189884	SNP	bcd	G.C	G	C	1569114	intronic	haf	.	1	mut	1	0	-80	-462	1569113	1569114	0	0	0
28	chr2L.1646158.T	chr2L	883044	SNP	bcd	C.T	C	T	1646158	downstream	lncRNA:CR45695	.	1	mut	1	0	288	-23	1646157	1646158	1	0	0
29	chr2L.1648818.T	chr2L	210366	SNP	dll	C.T	C	T	1648818	intergenic	lncRNA:CR45695\x3bchinmo	.	1	mut	0	1	438	13	1648817	1648818	1	1	0
30	chr2L.1754823.T	chr2L	237032	SNP	dll	C.T	C	T	1754823	downstream	Gr22f	.	1	mut	0	1	-658	319	1754822	1754823	0	0	0
31	chr2L.1809163.T	chr2L	349062	SNP	bcd_and_dll	A.T	A	T	1809163	intergenic	Gr22a\x3bCG31933	.	18	mut	1	1	-103	653	1809162	1809163	0	0	0
32	chr2L.1884926.A	chr2L	1238.86	SNP	dll	G.A	G	A	1884926	UTR5	Wdr62	.	1	mut	0	1	-1	-58	1884925	1884926	0	1	0
33	chr2L.1886002.A	chr2L	502091	SNP	ctrl	G.A	G	A	1886002	intronic	Wdr62	.	1	ctrl	0	0	298	-1134	1886001	1886002	0	0	0
34	chr2L.2080807.A	chr2L	193553	SNP	bcd	G.A	G	A	2080807	exonic	CG12674	CG12674:NM_001272974:exon2:c.G647A:p.S216N,CG12674:NM_134800:exon2:c.G647A:p.S216N	1	mut	1	0	-10	-975	2080806	2080807	0	0	0
35	chr2L.2126479.T	chr2L	219877	SNP	ctrl	A.T	A	T	2126479	downstream	CG4259	.	1	ctrl	0	0	262	168	2126478	2126479	1	0	0
36	chr2L.2194453.CAAAAAAAATAAAAGTA	chr2L	215299	SNP	dll	G.A	CAAAAAAAATAAAAGTG	CAAAAAAAATAAAAGTA	2194453	intronic	CG34172	.	4	mut	0	1	-23	-175	2194468	2194469	0	0	0
37	chr2L.2245861.T	chr2L	224106	SNP	dll	C.T	C	T	2245861	ncRNA_exonic	lncRNA:CR42859	.	1	mut	0	1	165	18	2245860	2245861	1	0	0
38	chr2L.2260463.A	chr2L	163746	SNP	dll	G.A	G	A	2260463	upstream	lncRNA:CR44788	.	1	mut	0	1	-132	413	2260462	2260463	0	0	0
39	chr2L.2387419.T	chr2L	1588.84	SNP	dll	C.T	C	T	2387419	intergenic	CG3557\x3bCG43750	.	3	mut	0	1	-415	365	2387418	2387419	0	0	0
40	chr2L.2604049.T	chr2L	231889	SNP	dll	C.T	C	T	2604049	intergenic	lncRNA:CR44789\x3bCG15395	.	1	mut	0	1	281	-75	2604048	2604049	1	0	0
41	chr2L.2637855.A	chr2L	1395.42	SNP	dll	G.A	G	A	2637855	ncRNA_exonic	lncRNA:CR46328	.	1	mut	0	1	-49	-34	2637854	2637855	1	0	0
42	chr2L.2815029.T	chr2L	428649	SNP	bcd	C.T	C	T	2815029	exonic	G6P	G6P:NM_001103593:exon3:c.G528A:p.W176X	1	mut	1	0	-2655	345	2815028	2815029	0	0	0
43	chr2L.2897232.A	chr2L	467014	SNP	ctrl	G.A	G	A	2897232	intronic	lilli	.	2	ctrl	0	0	272	-130	2897231	2897232	1	1	0
44	chr2L.2980372.A	chr2L	580.02	SNP	dll	G.A	G	A	2980372	exonic	Chd1	Chd1:NM_001258922:exon7:c.C5507T:p.P1836L,Chd1:NM_001273046:exon7:c.C5450T:p.P1817L,Chd1:NM_057849:exon7:c.C5456T:p.P1819L	1	mut	0	1	-247	92	2980371	2980372	1	0	0
45	chr2L.2985149.T	chr2L	1172.85	SNP	dll	C.T	C	T	2985149	exonic	Chd1	Chd1:NM_001258922:exon5:c.G883A:p.V295I,Chd1:NM_001273046:exon5:c.G832A:p.V278I,Chd1:NM_057849:exon5:c.G832A:p.V278I	3	mut	0	1	-515	83	2985148	2985149	1	0	0
46	chr2L.3048733.T	chr2L	606944	SNP	dll	C.T	C	T	3048733	ncRNA_exonic	snRNA:U5:23D	.	1	mut	0	1	341	-2329	3048732	3048733	0	1	0
47	chr2L.3161573.C	chr2L	956584	SNP	bcd	G.C	G	C	3161573	exonic	gkt	gkt:NM_078741:exon4:c.G1332C:p.G444G	1	mut	1	0	-338	-804	3161572	3161573	0	0	0
48	chr2L.3422987.T	chr2L	213.72	SNP	bcd	C.T	C	T	3422987	intronic	Pgant2	.	1	mut	1	0	-519	394	3422986	3422987	0	1	0
49	chr2L.3440524.A	chr2L	761406	SNP	bcd_and_dll	T.A	T	A	3440524	intergenic	Pgant2\x3bCG2772	.	23	mut	1	1	-1351	-267	3440523	3440524	1	0	0
50	chr2L.3499744.A	chr2L	407664	SNP	bcd	G.A	G	A	3499744	exonic	tim	tim:NM_001347756:exon13:c.C3429T:p.A1143A,tim:NM_164540:exon13:c.C3360T:p.A1120A,tim:NM_164541:exon13:c.C3357T:p.A1119A,tim:NM_164542:exon13:c.C3360T:p.A1120A,tim:NM_001144308:exon14:c.C3264T:p.A1088A	1	mut	1	0	957	-875	3499743	3499744	0	0	0
51	chr2L.3667729.T	chr2L	243281	SNP	ctrl	C.T	C	T	3667729	intronic	Drgx	.	1	ctrl	0	0	1533	9	3667728	3667729	1	0	0
52	chr2L.3683337.T	chr2L	2648.78	SNP	dll	C.T	C	T	3683337	intronic	Drgx	.	1	mut	0	1	2281	632	3683336	3683337	0	0	0
53	chr2L.3804731.A	chr2L	105231	SNP	dll	G.A	G	A	3804731	intronic	Reph	.	1	mut	0	1	-1567	-72	3804730	3804731	0	1	0
54	chr2L.3805046.T	chr2L	90966	SNP	dll	C.T	C	T	3805046	intronic	Reph	.	1	mut	0	1	-1882	107	3805045	3805046	1	1	0
55	chr2L.3950486.T	chr2L	391488	SNP	ctrl	C.T	C	T	3950486	intronic	fred	.	1	ctrl	0	0	-68	-8	3950485	3950486	1	0	0
56	chr2L.3994764.G	chr2L	854598	SNP	ctrl	A.G	A	G	3994764	intergenic	fred\x3bCG43797	.	1	ctrl	0	0	9	-55	3994763	3994764	1	0	0
57	chr2L.4014493.G	chr2L	326028	SNP	ctrl	A.G	A	G	4014493	intergenic	CG43774\x3bed	.	1	ctrl	0	0	-100	-367	4014492	4014493	0	0	0
58	chr2L.4033132.T	chr2L	707688	SNP	dll	C.T	C	T	4033132	intronic	ed	.	1	mut	0	1	1081	262	4033131	4033132	0	0	0
59	chr2L.4061681.G	chr2L	269863	SNP	ctrl	T.G	T	G	4061681	intronic	ed	.	1	ctrl	0	0	-1362	-13	4061680	4061681	1	0	0
60	chr2L.4123680.A	chr2L	241366	SNP	ctrl	G.A	G	A	4123680	exonic	Sr-CI	Sr-CI:NM_001298670:exon4:c.G1671A:p.V557V,Sr-CI:NM_057754:exon4:c.G1671A:p.V557V	1	ctrl	0	0	224	-812	4123679	4123680	0	0	0
61	chr2L.4180449.A	chr2L	224378	SNP	ctrl	T.A	T	A	4180449	intergenic	Or24a\x3blncRNA:CR45791	.	1	ctrl	0	0	-872	176	4180448	4180449	1	0	0
62	chr2L.4187460.A	chr2L	272399	SNP	dll	G.A	G	A	4187460	exonic	TBCC	TBCC:NM_164570:exon2:c.C24T:p.R8R,TBCC:NM_164571:exon2:c.C24T:p.R8R	1	mut	0	1	2375	-1163	4187459	4187460	0	0	0
63	chr2L.4194721.A	chr2L	129007	SNP	dll	G.A	G	A	4194721	intronic	Naprt	.	1	mut	0	1	2008	-238	4194720	4194721	1	0	0
64	chr2L.4215012.A	chr2L	458.36	SNP	ctrl	G.A	G	A	4215012	exonic	ft	ft:NM_058149:exon2:c.C2829T:p.A943A	1	ctrl	0	0	-517	125	4215011	4215012	1	0	0
65	chr2L.4276319.A	chr2L	102738	SNP	bcd	G.A	G	A	4276319	intergenic	lncRNA:CR44080\x3bArt2	.	1	mut	1	0	-2146	724	4276318	4276319	0	0	0
66	chr2L.4455879.A	chr2L	579375	SNP	ctrl	G.A	G	A	4455879	exonic	Gs1l	Gs1l:NM_057881:exon3:c.C261T:p.F87F	2	ctrl	0	0	-713	-598	4455878	4455879	0	0	0
67	chr2L.4527567.AGGT	chr2L	386774	SNP	bcd	G.A	GGGT	AGGT	4527567	exonic	dpy	dpy:NM_001258950:exon16:c.C7296T:p.P2432P,dpy:NM_001273112:exon16:c.C13911T:p.P4637P,dpy:NM_001273111:exon17:c.C13911T:p.P4637P,dpy:NM_001273105:exon19:c.C15549T:p.P5183P,dpy:NM_001273108:exon21:c.C20838T:p.P6946P,dpy:NM_001273104:exon22:c.C28116T:p.P9372P,dpy:NM_001273109:exon22:c.C27633T:p.P9211P,dpy:NM_001273110:exon22:c.C27633T:p.P9211P,dpy:NM_001258946:exon23:c.C28473T:p.P9491P,dpy:NM_001273…	2	mut	1	0	-12	1522	4527566	4527567	0	0	0
68	chr2L.4563192.A	chr2L	244.38	SNP	bcd	C.A	C	A	4563192	exonic	dpy	dpy:NM_001258946:exon7:c.G1288T:p.A430S,dpy:NM_001273102:exon7:c.G1288T:p.A430S,dpy:NM_001273103:exon7:c.G1288T:p.A430S,dpy:NM_001273105:exon7:c.G1288T:p.A430S,dpy:NM_001273106:exon7:c.G1288T:p.A430S,dpy:NM_001273107:exon7:c.G1288T:p.A430S,dpy:NM_001273112:exon7:c.G1288T:p.A430S,dpy:NM_001273113:exon7:c.G1288T:p.A430S,dpy:NM_001273101:exon8:c.G1288T:p.A430S,dpy:NM_001273109:exon8:c.G1288T:p.A430S…	1	mut	1	0	466	-593	4563191	4563192	0	0	0
69	chr2L.4587926.T	chr2L	959183	SNP	dll	C.T	C	T	4587926	intronic	dpy	.	1	mut	0	1	64	-105	4587925	4587926	0	0	0
70	chr2L.4632550.C	chr2L	452899	SNP	ctrl	T.C	T	C	4632550	intergenic	lncRNA:CR44609\x3blncRNA:CR45452	.	2	ctrl	0	0	1359	-161	4632549	4632550	0	0	0
71	chr2L.4701457.A	chr2L	543.88	SNP	dll	G.A	G	A	4701457	exonic	Taf12L	Taf12L:NM_135008:exon1:c.C12T:p.N4N	1	mut	0	1	542	84	4701456	4701457	1	1	0
72	chr2L.4709209.A	chr2L	678.35	SNP	ctrl	G.A	G	A	4709209	intronic	CG34351	.	2	ctrl	0	0	-310	77	4709208	4709209	1	0	0
73	chr2L.4825507.T	chr2L	805561	SNP	dll	C.T	C	T	4825507	intronic	CG15628	.	2	mut	0	1	-269	-327	4825506	4825507	1	0	0
74	chr2L.4943179.A	chr2L	384067	SNP	dll	G.A	G	A	4943179	exonic	CG14044	CG14044:NM_135035:exon2:c.G262A:p.E88K	1	mut	0	1	367	189	4943178	4943179	0	0	0
75	chr2L.4945213.A	chr2L	457847	SNP	dll	G.A	G	A	4945213	exonic	mRpL24	mRpL24:NM_078752:exon1:c.C63T:p.Y21Y	4	mut	0	1	-153	-159	4945212	4945213	0	0	0
76	chr2L.4948519.T	chr2L	523582	SNP	dll	C.T	C	T	4948519	exonic	jet	jet:NM_001042867:exon2:c.G817A:p.V273M	1	mut	0	1	-776	-397	4948518	4948519	0	0	0
77	chr2L.4968136.A	chr2L	240036	SNP	bcd	G.A	G	A	4968136	exonic	Scox	Scox:NM_135040:exon2:c.C627T:p.Y209Y	1	mut	1	0	-1129	290	4968135	4968136	0	0	0
78	chr2L.4981164.A	chr2L	1667.93	SNP	dll	G.A	G	A	4981164	exonic	CG8892	CG8892:NM_001273135:exon1:c.C11T:p.T4I,CG8892:NM_164607:exon1:c.C11T:p.T4I,CG8892:NM_135047:exon2:c.C11T:p.T4I,CG8892:NM_164608:exon2:c.C11T:p.T4I	1	mut	0	1	563	223	4981163	4981164	0	1	0
79	chr2L.4986838.A	chr2L	2229.05	SNP	dll	C.A	C	A	4986838	exonic	CG34126	CG34126:NM_001042870:exon6:c.C2500A:p.L834M,CG34126:NM_001273136:exon6:c.C2500A:p.L834M,CG34126:NM_001273138:exon6:c.C2500A:p.L834M,CG34126:NM_001273139:exon7:c.C2530A:p.L844M	3	mut	0	1	1671	554	4986837	4986838	0	0	0
80	chr2L.5099817.A	chr2L	694739	SNP	ctrl	G.A	G	A	5099817	exonic	ND-13A	ND-13A:NM_001298684:exon2:c.C229T:p.P77S,ND-13A:NM_001298685:exon2:c.C229T:p.P77S,ND-13A:NM_135065:exon2:c.C229T:p.P77S	2	ctrl	0	0	1313	1247	5099816	5099817	0	0	0
81	chr2L.5101234.T	chr2L	383.54	SNP	dll	C.T	C	T	5101234	intronic	Msp300	.	1	mut	0	1	-98	72	5101233	5101234	1	0	0
82	chr2L.5168389.T	chr2L	599505	SNP	bcd	C.T	C	T	5168389	exonic	Msp300	Msp300:NM_001201764:exon6:c.C11048T:p.P3683L,Msp300:NM_001201766:exon6:c.C11048T:p.P3683L	1	mut	1	0	-4996	1681	5168388	5168389	0	0	0
83	chr2L.5173446.T	chr2L	561274	SNP	dll	G.T	G	T	5173446	exonic	Msp300	Msp300:NM_001201764:exon6:c.G16105T:p.A5369S,Msp300:NM_001201766:exon6:c.G16105T:p.A5369S	2	mut	0	1	-10053	504	5173445	5173446	0	0	0
84	chr2L.5302742.T	chr2L	141647	SNP	bcd	G.T	G	T	5302742	intronic	vri	.	1	mut	1	0	1114	8	5302741	5302742	1	0	0
85	chr2L.5326576.T	chr2L	344451	SNP	dll	C.T	C	T	5326576	ncRNA_exonic	lncRNA:CR44985	.	3	mut	0	1	-63	-57	5326575	5326576	1	0	0
86	chr2L.5361106.A	chr2L	279356	SNP	bcd	G.A	G	A	5361106	intronic	nompC	.	2	mut	1	0	-411	1067	5361105	5361106	0	0	0
87	chr2L.5412838.A	chr2L	2884.61	SNP	dll	G.A	G	A	5412838	intronic	H15	.	2	mut	0	1	-802	-263	5412837	5412838	0	0	0
88	chr2L.5414857.T	chr2L	284349	SNP	bcd	C.T	C	T	5414857	intronic	H15	.	1	mut	1	0	89	253	5414856	5414857	0	0	0
89	chr2L.5461153.A	chr2L	233053	SNP	ctrl	G.A	G	A	5461153	upstream	mid	.	1	ctrl	0	0	-830	-532	5461152	5461153	0	0	1
90	chr2L.5485177.T	chr2L	520067	SNP	dll	C.T	C	T	5485177	intergenic	mid\x3blncRNA:CR45287	.	1	mut	0	1	236	-81	5485176	5485177	1	0	0
91	chr2L.5565703.T	chr2L	735889	SNP	dll	C.T	C	T	5565703	ncRNA_exonic	lncRNA:CR44794\x3bsnRNA:U4:25F	.	1	mut	0	1	-493	364	5565702	5565703	0	0	0
92	chr2L.5568294.A	chr2L	880914	SNP	bcd	C.A	C	A	5568294	intergenic	snRNA:U4:25F\x3bCG14011	.	1	mut	1	0	-600	-21	5568293	5568294	0	0	0
93	chr2L.5643391.T	chr2L	699866	SNP	bcd	C.T	C	T	5643391	intronic	DIP-theta	.	2	mut	1	0	-103	424	5643390	5643391	0	0	0
94	chr2L.5673280.T	chr2L	126901	SNP	ctrl	C.T	C	T	5673280	intergenic	Hsp60C\x3bCG12511	.	1	ctrl	0	0	-1646	226	5673279	5673280	0	0	0
95	chr2L.5864106.T	chr2L	12111	SNP	dll	C.T	C	T	5864106	intronic	rau	.	1	mut	0	1	-988	-262	5864105	5864106	0	0	0
96	chr2L.5978609.T	chr2L	859423	SNP	dll	C.T	C	T	5978609	intronic	chic	.	1	mut	0	1	936	-908	5978608	5978609	0	0	0
97	chr2L.6296275.A	chr2L	232818	SNP	dll	G.A	G	A	6296275	intronic	Ddr	.	1	mut	0	1	-627	74	6296274	6296275	1	0	0
98	chr2L.6350609.T	chr2L	666632	SNP	bcd	C.T	C	T	6350609	exonic	CG9498	CG9498:NM_135171:exon1:c.G353A:p.R118H	1	mut	1	0	666	341	6350608	6350609	0	0	0
99	chr2L.6380046.A	chr2L	541622	SNP	dll	G.A	G	A	6380046	intronic	DIP-epsilon	.	2	mut	0	1	-478	270	6380045	6380046	0	0	0
100	chr2L.6494582.T	chr2L	191366	SNP	bcd	C.T	C	T	6494582	intronic	CG31638	.	1	mut	1	0	63	2127	6494581	6494582	0	1	0
101	chr2L.6508098.A	chr2L	372315	SNP	dll	G.A	G	A	6508098	ncRNA_exonic	lncRNA:CR44775	.	1	mut	0	1	-345	-500	6508097	6508098	0	0	0
102	chr2L.6554157.A	chr2L	801295	SNP	bcd	T.A	T	A	6554157	intergenic	lncRNA:CR44776\x3bIFT52	.	1	mut	1	0	-297	-175	6554156	6554157	0	0	0
103	chr2L.6700622.A	chr2L	177735	SNP	dll	G.A	G	A	6700622	intronic	Tsp	.	1	mut	0	1	188	-69	6700621	6700622	1	0	0
104	chr2L.6751200.A	chr2L	701706	SNP	ctrl	G.A	G	A	6751200	intronic	meng	.	2	ctrl	0	0	373	359	6751199	6751200	0	1	0
105	chr2L.6793458.T	chr2L	418612	SNP	dll	A.T	A	T	6793458	intronic	nrv2	.	2	mut	0	1	-2	-692	6793457	6793458	0	0	0
106	chr2L.6794982.T	chr2L	212.4	SNP	dll	C.T	C	T	6794982	intronic	nrv2	.	1	mut	0	1	750	-66	6794981	6794982	1	0	0
107	chr2L.6850611.A	chr2L	143396	SNP	dll	G.A	G	A	6850611	intergenic	sens-2\x3bRca1	.	1	mut	0	1	-29	112	6850610	6850611	0	0	0
108	chr2L.6936129.A	chr2L	126871	SNP	ctrl	C.A	C	A	6936129	exonic	CG18304	CG18304:NM_001258992:exon9:c.G2532T:p.E844D,CG18304:NM_001273240:exon9:c.G2514T:p.E838D,CG18304:NM_001273241:exon9:c.G2778T:p.E926D,CG18304:NM_135239:exon9:c.G2760T:p.E920D	1	ctrl	0	0	-1217	704	6936128	6936129	0	0	0
109	chr2L.6966873.T	chr2L	358408	SNP	dll	C.T	C	T	6966873	UTR3	smt3	.	1	mut	0	1	2555	-429	6966872	6966873	0	0	0
110	chr2L.6999645.T	chr2L	564127	SNP	dll	C.T	C	T	6999645	intronic	uif	.	2	mut	0	1	313	-130	6999644	6999645	0	0	0
111	chr2L.7155218.T	chr2L	332061	SNP	dll	C.T	C	T	7155218	intronic	Pvf3	.	2	mut	0	1	-1095	193	7155217	7155218	0	0	0
112	chr2L.7187538.A	chr2L	208981	SNP	dll	G.A	G	A	7187538	exonic	CG4496	CG4496:NM_001298778:exon2:c.C99T:p.S33S,CG4496:NM_001298779:exon2:c.C99T:p.S33S,CG4496:NM_135257:exon2:c.C99T:p.S33S	1	mut	0	1	-584	-667	7187537	7187538	0	0	0
113	chr2L.7220047.A	chr2L	139.87	SNP	bcd	G.A	G	A	7220047	upstream\x3bdownstream	CG13784\x3basRNA:CR44989\x3bmEFG1	.	1	mut	1	0	470	116	7220046	7220047	0	1	0
114	chr2L.7320101.A	chr2L	112024	SNP	dll	G.A	G	A	7320101	intergenic	wg\x3blncRNA:CR45304	.	1	mut	0	1	-1072	15	7320100	7320101	1	0	0
115	chr2L.7475568.T	chr2L	616609	SNP	dll	C.T	C	T	7475568	exonic	CG6441	CG6441:NM_135280:exon1:c.C662T:p.T221M,CG6441:NM_164753:exon1:c.C662T:p.T221M	2	mut	0	1	1602	-167	7475567	7475568	0	0	0
116	chr2L.7488397.A	chr2L	121646	SNP	dll	G.A	G	A	7488397	intronic	Ziz	.	1	mut	0	1	-3156	-19	7488396	7488397	1	0	0
117	chr2L.7576145.A	chr2L	208095	SNP	dll	G.A	G	A	7576145	intronic	RapGAP1	.	1	mut	0	1	-1810	-952	7576144	7576145	1	0	0
118	chr2L.7583891.T	chr2L	88022	SNP	bcd	C.T	C	T	7583891	downstream	Spn28B	.	2	mut	1	0	207	-45	7583890	7583891	1	0	0
119	chr2L.7666237.T	chr2L	631703	SNP	bcd	C.T	C	T	7666237	intronic	Myo28B1\x3bSlob	.	1	mut	1	0	-625	-15	7666236	7666237	1	0	0
120	chr2L.7676269.A	chr2L	56739	SNP	dll	G.A	G	A	7676269	intronic	Myo28B1	.	1	mut	0	1	-725	665	7676268	7676269	0	0	0
121	chr2L.7696615.A	chr2L	160517	SNP	ctrl	G.A	G	A	7696615	exonic	Tep2	Tep2:NM_078782:exon5:c.C2075T:p.P692L	1	ctrl	0	0	143	-648	7696614	7696615	0	0	0
122	chr2L.7798230.A	chr2L	364367	SNP	dll	G.A	G	A	7798230	exonic	Herp	Herp:NM_135307:exon2:c.C598T:p.Q200X,Herp:NM_164772:exon2:c.C598T:p.Q200X	2	mut	0	1	386	-407	7798229	7798230	0	0	0
123	chr2L.8005287.G	chr2L	542342	SNP	dll	C.G	C	G	8005287	exonic	Spn28Dc	Spn28Dc:NM_135328:exon2:c.G975C:p.R325S	1	mut	0	1	520	490	8005286	8005287	0	0	0
124	chr2L.8256629.A	chr2L	773876	SNP	dll	G.A	G	A	8256629	intronic	CG8086	.	2	mut	0	1	-1100	-187	8256628	8256629	0	0	0
125	chr2L.8300923.T	chr2L	118259	SNP	dll	C.T	C	T	8300923	UTR5	Btk29A	.	1	mut	0	1	1171	69	8300922	8300923	1	1	1
126	chr2L.8319623.T	chr2L	520867	SNP	bcd	C.T	C	T	8319623	exonic	mtsh	mtsh:NM_135364:exon1:c.G54A:p.Q18Q,mtsh:NM_164806:exon1:c.G54A:p.Q18Q	2	mut	1	0	440	-1469	8319622	8319623	0	0	0
127	chr2L.8338894.C	chr2L	3205.25	SNP	bcd_and_dll	G.C	G	C	8338894	intronic	CG14274	.	27	mut	1	1	295	331	8338893	8338894	0	0	0
128	chr2L.8420253.T	chr2L	325444	SNP	dll	C.T	C	T	8420253	intronic	Akap200	.	2	mut	0	1	604	-5	8420252	8420253	1	0	0
129	chr2L.8437830.T	chr2L	1181.91	SNP	dll	C.T	C	T	8437830	exonic	Chrac-14	Chrac-14:NM_057298:exon1:c.C326T:p.S109F	1	mut	0	1	-712	367	8437829	8437830	1	0	0
130	chr2L.8463579.A	chr2L	183372	SNP	dll	G.A	G	A	8463579	intronic	Agpat2	.	1	mut	0	1	-755	258	8463578	8463579	0	0	0
131	chr2L.8465955.T	chr2L	2831.78	SNP	dll	C.T	C	T	8465955	exonic	prg	prg:NM_001273324:exon2:c.C1288T:p.Q430X,prg:NM_135388:exon2:c.C1288T:p.Q430X	3	mut	0	1	-1157	1179	8465954	8465955	1	0	0
132	chr2L.8486004.GTTTTTTGTAT	chr2L	237546	SNP	dll	C.T	GTTTTTTGTAC	GTTTTTTGTAT	8486004	intronic	d	.	1	mut	0	1	NA	NA	8486013	8486014	1	1	0
133	chr2L.8510161.A	chr2L	220235	SNP	bcd	G.A	G	A	8510161	exonic	CG13096	CG13096:NM_001298828:exon2:c.C1260T:p.R420R,CG13096:NM_135392:exon2:c.C1260T:p.R420R	2	mut	1	0	191	-107	8510160	8510161	0	0	0
134	chr2L.8666858.T	chr2L	363965	SNP	bcd	C.T	C	T	8666858	exonic	Sema1a	UNKNOWN	2	mut	1	0	772	123	8666857	8666858	0	0	0
135	chr2L.8839877.A	chr2L	547181	SNP	dll	G.A	G	A	8839877	intergenic	SoxN\x3blncRNA:CR45365	.	1	mut	0	1	61	-25	8839876	8839877	1	0	0
136	chr2L.8920531.A	chr2L	255187	SNP	dll	G.A	G	A	8920531	intronic	CG34398	.	2	mut	0	1	-19	415	8920530	8920531	0	0	0
137	chr2L.9039498.T	chr2L	667719	SNP	dll	C.T	C	T	9039498	intergenic	CG9582\x3bDIP-zeta	.	2	mut	0	1	963	-410	9039497	9039498	0	0	0
138	chr2L.9203473.TTG	chr2L	2044.08	SNP	bcd	C.T	CTG	TTG	9203473	intronic	tai	.	7	mut	1	0	-51	-181	9203472	9203473	0	1	0
139	chr2L.9321950.G	chr2L	230392	SNP	ctrl	T.G	T	G	9321950	intergenic	lncRNA:CR42844\x3blncRNA:CR45456	.	3	ctrl	0	0	201	80	9321949	9321950	1	0	0
140	chr2L.9389808.A	chr2L	378744	SNP	bcd	G.A	G	A	9389808	intronic	Aldh\x3bShawl	.	1	mut	1	0	-101	21	9389807	9389808	0	0	0
141	chr2L.9541173.A	chr2L	1991.12	SNP	dll	G.A	G	A	9541173	exonic	CG17855	CG17855:NM_135450:exon3:c.G417A:p.L139L	1	mut	0	1	585	-723	9541172	9541173	0	0	0
142	chr2L.9574776.T	chr2L	850.78	SNP	ctrl	C.T	C	T	9574776	exonic	Mtpalpha	Mtpalpha:NM_135455:exon4:c.G1408A:p.V470M,Mtpalpha:NM_164860:exon4:c.G1291A:p.V431M	1	ctrl	0	0	704	1729	9574775	9574776	0	0	0
143	chr2L.9583886.T	chr2L	335642	SNP	dll	C.T	C	T	9583886	downstream	lncRNA:CR43621	.	2	mut	0	1	-361	45	9583885	9583886	1	0	0
144	chr2L.9601284.T	chr2L	708.6	SNP	bcd	C.T	C	T	9601284	upstream	CG4382	.	1	mut	1	0	-96	-224	9601283	9601284	1	0	0
145	chr2L.9638123.T	chr2L	677313	SNP	dll	C.T	C	T	9638123	intronic	Apoltp	.	2	mut	0	1	-794	347	9638122	9638123	0	0	0
146	chr2L.9774058.C	chr2L	140345	SNP	ctrl	G.C	G	C	9774058	exonic	ppk11	ppk11:NM_001347761:exon1:c.C973G:p.L325V	1	ctrl	0	0	44	265	9774057	9774058	0	0	0
147	chr2L.9780855.A	chr2L	544099	SNP	dll	G.A	G	A	9780855	intergenic	ppk16\x3bIP3K1	.	3	mut	0	1	375	34	9780854	9780855	1	0	0
148	chr2L.9803635.A	chr2L	1829.5	SNP	dll	G.A	G	A	9803635	intronic	nAChRalpha6	.	1	mut	0	1	173	-1306	9803634	9803635	0	0	0
149	chr2L.9943958.A	chr2L	80241	SNP	dll	G.A	G	A	9943958	intronic	CG5853	.	1	mut	0	1	407	-22	9943957	9943958	1	0	0
150	chr2L.10168125.T	chr2L	725326	SNP	dll	C.T	C	T	10168125	intronic	CG44153	.	1	mut	0	1	1895	27	10168124	10168125	0	0	0
151	chr2L.10220948.T	chr2L	187015	SNP	dll	C.T	C	T	10220948	UTR5	Npc1a	.	1	mut	0	1	156	198	10220947	10220948	0	1	1
152	chr2L.10287720.T	chr2L	114.59	SNP	ctrl	A.T	A	T	10287720	exonic	Ufd4	Ufd4:NM_135525:exon7:c.T2526A:p.F842L	1	ctrl	0	0	-1893	623	10287719	10287720	0	0	0
153	chr2L.10344815.T	chr2L	146907	SNP	dll	C.T	C	T	10344815	intronic	CG5022	.	2	mut	0	1	280	385	10344814	10344815	0	0	0
154	chr2L.10372904.T	chr2L	885473	SNP	dll	C.T	C	T	10372904	UTR5	rho-5	.	1	mut	0	1	205	376	10372903	10372904	0	0	0
155	chr2L.10396266.G	chr2L	158705	SNP	dll	A.G	A	G	10396266	UTR5	Mdh1	.	1	mut	0	1	-113	-366	10396265	10396266	0	0	1
156	chr2L.10406216.A	chr2L	987135	SNP	dll	G.A	G	A	10406216	exonic	Ir31a	Ir31a:NM_001273417:exon2:c.G412A:p.V138I,Ir31a:NM_164926:exon2:c.G412A:p.V138I	1	mut	0	1	194	-547	10406215	10406216	0	0	0
157	chr2L.10429670.T	chr2L	540228	SNP	dll	C.T	C	T	10429670	intronic	CG5188	.	1	mut	0	1	440	665	10429669	10429670	0	0	0
158	chr2L.10488335.A	chr2L	316937	SNP	bcd	G.A	G	A	10488335	exonic	Cog4	Cog4:NM_135569:exon2:c.C106T:p.L36L	1	mut	1	0	1414	380	10488334	10488335	0	0	0
159	chr2L.10555213.TCCTTG	chr2L	336084	SNP	bcd_and_dll	C.T	TCCCTG	TCCTTG	10555213	intronic	Trim9	.	5	mut	1	1	-620	-158	10555215	10555216	0	0	0
161	chr2L.10751999.T	chr2L	378067	SNP	ctrl	A.T	A	T	10751999	intronic	CG17124	.	1	ctrl	0	0	1047	527	10751998	10751999	0	1	0
162	chr2L.10781910.T	chr2L	174094	SNP	dll	C.T	C	T	10781910	intronic	CG31869	.	1	mut	0	1	-1509	58	10781909	10781910	0	0	0
163	chr2L.10806325.G	chr2L	201074	SNP	dll	C.G	C	G	10806325	exonic	Nos	Nos:NM_001032072:exon14:c.G2657C:p.R886P,Nos:NM_078817:exon16:c.G3410C:p.R1137P	1	mut	0	1	-355	-444	10806324	10806325	0	0	0
164	chr2L.10872718.G	chr2L	948545	SNP	ctrl	T.G	T	G	10872718	downstream	lncRNA:CR45454	.	1	ctrl	0	0	4804	-155	10872717	10872718	0	0	0
165	chr2L.10986322.T	chr2L	611253	SNP	dll	C.T	C	T	10986322	intronic	piwi	.	6	mut	0	1	-754	-59	10986321	10986322	0	0	0
166	chr2L.11070502.T	chr2L	436452	SNP	ctrl	A.T	A	T	11070502	upstream\x3bdownstream	CG14915\x3basRNA:CR46264	.	2	ctrl	0	0	737	-656	11070501	11070502	0	0	0
167	chr2L.11100359.A	chr2L	910361	SNP	ctrl	G.A	G	A	11100359	exonic	Ge-1	Ge-1:NM_164957:exon1:c.C201T:p.S67S,Ge-1:NM_135642:exon2:c.C201T:p.S67S	1	ctrl	0	0	-1866	-101	11100358	11100359	0	1	0
168	chr2L.11124021.A	chr2L	130674	SNP	dll	G.A	G	A	11124021	intronic	Nup160	.	1	mut	0	1	-749	-303	11124020	11124021	0	0	0
169	chr2L.11187306.T	chr2L	314665	SNP	bcd	C.T	C	T	11187306	intronic	Ca-beta	.	2	mut	1	0	-1430	38	11187305	11187306	0	0	0
170	chr2L.11223930.G	chr2L	372121	SNP	dll	A.G	A	G	11223930	intronic	ab	.	1	mut	0	1	-328	0	11223929	11223930	1	0	0
171	chr2L.11271360.A	chr2L	213.54	SNP	bcd	G.A	G	A	11271360	exonic	cana	cana:NM_001032076:exon4:c.G1272A:p.Q424Q	1	mut	1	0	-1733	710	11271359	11271360	0	0	0
172	chr2L.11276192.T	chr2L	261911	SNP	dll	C.T	C	T	11276192	exonic	cana	cana:NM_001298911:exon3:c.C3326T:p.S1109F,cana:NM_001298910:exon4:c.C3326T:p.S1109F,cana:NM_001032076:exon6:c.C4892T:p.S1631F	1	mut	0	1	127	189	11276191	11276192	0	0	0
173	chr2L.11570247.T	chr2L	422675	SNP	dll	C.T	C	T	11570247	intergenic	lncRNA:CR44495\x3bkek2	.	2	mut	0	1	-1865	-223	11570246	11570247	0	0	0
174	chr2L.11577373.C	chr2L	72917	SNP	bcd	T.C	T	C	11577373	intergenic	lncRNA:CR44495\x3bkek2	.	1	mut	1	0	445	-91	11577372	11577373	1	0	0
175	chr2L.11589502.G	chr2L	501119	SNP	ctrl	A.G	A	G	11589502	intronic	kek2	.	1	ctrl	0	0	-689	-222	11589501	11589502	0	0	0
176	chr2L.11630278.G	chr2L	720176	SNP	dll	A.G	A	G	11630278	intergenic	kek2\x3bCG6614	.	1	mut	0	1	177	-81	11630277	11630278	1	0	0
177	chr2L.11669957.C	chr2L	732192	SNP	ctrl	G.C	G	C	11669957	intergenic	lncRNA:CR44481\x3bCG4988	.	2	ctrl	0	0	943	-786	11669956	11669957	1	0	0
178	chr2L.11828928.A	chr2L	312.63	SNP	dll	G.A	G	A	11828928	intronic	Pde1c\x3besc	.	1	mut	0	1	-1638	-505	11828927	11828928	0	0	0
179	chr2L.12008217.T	chr2L	119086	SNP	dll	C.T	C	T	12008217	UTR5	Rh5	.	2	mut	0	1	101	109	12008216	12008217	0	0	0
180	chr2L.12044986.T	chr2L	594547	SNP	dll	C.T	C	T	12044986	UTR5	CG6785	.	2	mut	0	1	-1788	50	12044985	12044986	1	1	0
181	chr2L.12100249.A	chr2L	467385	SNP	bcd	G.A	G	A	12100249	exonic	Ced-12	Ced-12:NM_135704:exon4:c.G1883A:p.R628H	1	mut	1	0	3690	627	12100248	12100249	0	0	0
182	chr2L.12442713.T	chr2L	752885	SNP	dll	C.T	C	T	12442713	intronic	Oatp33Ea	.	1	mut	0	1	-1809	-1180	12442712	12442713	0	0	0
183	chr2L.12576607.A	chr2L	305583	SNP	dll	G.A	G	A	12576607	intergenic	lncRNA:CR44597\x3blncRNA:CR44596	.	1	mut	0	1	-3811	-107	12576606	12576607	1	0	0
184	chr2L.12670705.A	chr2L	586203	SNP	dll	G.A	G	A	12670705	intronic	pdm2	.	1	mut	0	1	-454	528	12670704	12670705	0	0	0
185	chr2L.12710949.A	chr2L	289109	SNP	bcd	G.A	G	A	12710949	exonic	CG5787	CG5787:NM_135745:exon1:c.C1358T:p.A453V,CG5787:NM_001273493:exon2:c.C1358T:p.A453V	1	mut	1	0	-354	775	12710948	12710949	0	0	0
186	chr2L.12736817.T	chr2L	124356	SNP	dll	C.T	C	T	12736817	intronic	MRP	.	1	mut	0	1	174	-769	12736816	12736817	0	0	0
187	chr2L.12818854.T	chr2L	257676	SNP	dll	C.T	C	T	12818854	UTR3	kek1	.	1	mut	0	1	-453	-88	12818853	12818854	1	0	0
188	chr2L.12842753.T	chr2L	232311	SNP	ctrl	C.T	C	T	12842753	downstream	lncRNA:CR44971	.	1	ctrl	0	0	698	-372	12842752	12842753	0	0	0
189	chr2L.12860074.T	chr2L	957845	SNP	dll	C.T	C	T	12860074	intergenic	lncRNA:CR44971\x3bACXC	.	1	mut	0	1	-733	-26	12860073	12860074	1	0	0
190	chr2L.13003542.G	chr2L	246846	SNP	bcd	C.G	C	G	13003542	intronic	Vha68-1	.	1	mut	1	0	-544	-34	13003541	13003542	1	0	0
191	chr2L.13037479.A	chr2L	913656	SNP	dll	G.A	G	A	13037479	intronic	CG9932	.	6	mut	0	1	5419	874	13037478	13037479	0	0	0
192	chr2L.13044507.C	chr2L	2550.52	SNP	bcd_and_dll	T.C	T	C	13044507	intronic	CG9932	.	26	mut	1	1	-1603	549	13044506	13044507	0	0	0
193	chr2L.13084400.A	chr2L	108415	SNP	dll	G.A	G	A	13084400	intergenic	CG9932\x3blncRNA:CR44197	.	1	mut	0	1	1386	291	13084399	13084400	0	0	0
194	chr2L.13089394.C	chr2L	211735	SNP	ctrl	G.C	G	C	13089394	upstream	lncRNA:CR44197	.	1	ctrl	0	0	-6	351	13089393	13089394	0	0	0
195	chr2L.13176558.T	chr2L	873325	SNP	dll	C.T	C	T	13176558	exonic	CG43925	CG43925:NM_001273504:exon2:c.C22T:p.P8S	3	mut	0	1	-1614	204	13176557	13176558	0	1	0
196	chr2L.13212009.T	chr2L	407529	SNP	dll	C.T	C	T	13212009	ncRNA_exonic	snRNA:U2:34ABa	.	1	mut	0	1	762	-3829	13212008	13212009	0	1	0
197	chr2L.13212058.A	chr2L	387288	SNP	dll	G.A	G	A	13212058	ncRNA_exonic	snRNA:U2:34ABa	.	1	mut	0	1	713	-3878	13212057	13212058	0	1	0
198	chr2L.13238758.T	chr2L	101479	SNP	bcd	C.T	C	T	13238758	intronic	CG5867	.	1	mut	1	0	-1501	521	13238757	13238758	1	0	0
199	chr2L.13244859.T	chr2L	169736	SNP	ctrl	C.T	C	T	13244859	ncRNA_exonic	snRNA:U5:34A	.	3	ctrl	0	0	-710	283	13244858	13244859	0	1	0
200	chr2L.13297656.A	chr2L	604775	SNP	bcd	G.A	G	A	13297656	exonic	CG31729	CG31729:NM_001298957:exon2:c.G103A:p.A35T,CG31729:NM_135790:exon2:c.G643A:p.A215T,CG31729:NM_165038:exon2:c.G136A:p.A46T	1	mut	1	0	780	-1496	13297655	13297656	0	0	0
201	chr2L.13378746.A	chr2L	214042	SNP	dll	G.A	G	A	13378746	upstream	CG9302\x3bbeta'COP	.	2	mut	0	1	965	224	13378745	13378746	0	1	0
202	chr2L.13399086.T	chr2L	414503	SNP	dll	C.T	C	T	13399086	ncRNA_exonic	asRNA:CR44600	.	1	mut	0	1	-529	-202	13399085	13399086	1	0	0
203	chr2L.13467911.G	chr2L	391057	SNP	bcd_and_dll	A.G	A	G	13467911	intronic	CG42784\x3bCG46308	.	11	mut	1	1	-848	1179	13467910	13467911	0	0	0
204	chr2L.13513572.A	chr2L	446713	SNP	dll	G.A	G	A	13513572	intronic	B4	.	1	mut	0	1	1568	-731	13513571	13513572	1	1	0
205	chr2L.13646953.G	chr2L	257674	SNP	dll	T.G	T	G	13646953	intergenic	lncRNA:CR44726\x3bCG18507	.	3	mut	0	1	498	-398	13646952	13646953	0	0	0
206	chr2L.13734105.T	chr2L	198917	SNP	ctrl	C.T	C	T	13734105	intergenic	CG9014\x3bnur	.	1	ctrl	0	0	-315	-185	13734104	13734105	0	0	0
207	chr2L.13744107.T	chr2L	208558	SNP	ctrl	C.T	C	T	13744107	intergenic	nur\x3blncRNA:CR45913	.	2	ctrl	0	0	184	336	13744106	13744107	1	0	0
208	chr2L.13750137.G	chr2L	266841	SNP	ctrl	C.G	C	G	13750137	ncRNA_intronic	lncRNA:CR44846	.	1	ctrl	0	0	644	89	13750136	13750137	1	0	0
209	chr2L.13808988.A	chr2L	459607	SNP	bcd	G.A	G	A	13808988	intronic	Adat1\x3bCAH1	.	3	mut	1	0	40	-206	13808987	13808988	0	0	0
210	chr2L.13812342.A	chr2L	453402	SNP	dll	G.A	G	A	13812342	exonic	CG16865	CG16865:NM_001273522:exon3:c.G573A:p.E191E,CG16865:NM_135833:exon3:c.G573A:p.E191E	1	mut	0	1	-207	-742	13812341	13812342	0	0	0
211	chr2L.13819008.T	chr2L	372957	SNP	dll	C.T	C	T	13819008	exonic	Sos	Sos:NM_057249:exon6:c.C4486T:p.P1496S	1	mut	0	1	891	730	13819007	13819008	0	0	0
212	chr2L.13834150.A	chr2L	411748	SNP	ctrl	G.A	G	A	13834150	exonic	RpII33	RpII33:NM_058071:exon1:c.G727A:p.E243K	1	ctrl	0	0	545	-268	13834149	13834150	0	0	0
213	chr2L.13889386.TAACAAAAAAATAAAGGC	chr2L	85799	SNP	bcd	A.C	TAAAAAAAAAATAAAGGC	TAACAAAAAAATAAAGGC	13889386	intronic	CenG1A	.	1	mut	1	0	-753	-89	13889388	13889389	0	0	0
214	chr2L.13918364.A	chr2L	151404	SNP	dll	G.A	G	A	13918364	intronic	Ance-3	.	1	mut	0	1	282	-32	13918363	13918364	1	0	0
215	chr2L.14067435.T	chr2L	186934	SNP	ctrl	A.T	A	T	14067435	intronic	nAChRalpha5	.	1	ctrl	0	0	361	-380	14067434	14067435	0	0	0
216	chr2L.14269998.A	chr2L	131304	SNP	dll	G.A	G	A	14269998	intronic	wb	.	1	mut	0	1	149	373	14269997	14269998	0	0	0
217	chr2L.14275266.A	chr2L	220919	SNP	dll	G.A	G	A	14275266	intronic	CG32971\x3bwb	.	2	mut	0	1	0	35	14275265	14275266	1	0	0
218	chr2L.14317782.A	chr2L	187966	SNP	dll	G.A	G	A	14317782	intronic	wb	.	1	mut	0	1	1	-210	14317781	14317782	0	0	0
219	chr2L.14355051.T	chr2L	2279.8	SNP	dll	C.T	C	T	14355051	UTR5	l34Fd	.	1	mut	0	1	852	194	14355050	14355051	0	1	0
220	chr2L.14404816.T	chr2L	531284	SNP	dll	C.T	C	T	14404816	intronic	elB	.	2	mut	0	1	-550	-375	14404815	14404816	0	0	0
221	chr2L.14439282.T	chr2L	505.23	SNP	ctrl	G.T	G	T	14439282	intergenic	lncRNA:CR44732\x3blncRNA:CR45726	.	1	ctrl	0	0	-1744	-97	14439281	14439282	0	0	0
222	chr2L.14475431.G	chr2L	1003.97	SNP	ctrl	A.G	A	G	14475431	intergenic	lncRNA:CR44730\x3blncRNA:CR44731	.	1	ctrl	0	0	382	191	14475430	14475431	1	0	0
223	chr2L.14477803.T	chr2L	978606	SNP	dll	C.T	C	T	14477803	intergenic	lncRNA:CR44730\x3blncRNA:CR44731	.	1	mut	0	1	-1984	529	14477802	14477803	0	0	1
224	chr2L.14503255.T	chr2L	300477	SNP	dll	C.T	C	T	14503255	intergenic	lncRNA:CR45303\x3blncRNA:CR45693	.	2	mut	0	1	-1022	324	14503254	14503255	0	0	0
225	chr2L.14551638.T	chr2L	258537	SNP	bcd	C.T	C	T	14551638	upstream	lncRNA:CR44853	.	1	mut	1	0	1896	40	14551637	14551638	1	0	0
226	chr2L.14584204.T	chr2L	1038.02	SNP	dll	C.T	C	T	14584204	intergenic	lncRNA:CR44856\x3bCG42680	.	2	mut	0	1	-2521	-388	14584203	14584204	0	0	0
227	chr2L.14586348.T	chr2L	3343.76	SNP	dll	C.T	C	T	14586348	intergenic	lncRNA:CR44856\x3bCG42680	.	1	mut	0	1	562	69	14586347	14586348	1	0	0
228	chr2L.14625596.T	chr2L	1697.12	SNP	ctrl	C.T	C	T	14625596	intronic	osp	.	1	ctrl	0	0	1568	19	14625595	14625596	0	0	0
229	chr2L.14761736.A	chr2L	2162.34	SNP	bcd	C.A	C	A	14761736	exonic	CG4691	CG4691:NM_135875:exon1:c.C766A:p.H256N	6	mut	1	0	-405	555	14761735	14761736	0	0	0
230	chr2L.14793247.A	chr2L	802218	SNP	ctrl	T.A	T	A	14793247	intergenic	CG18636\x3bCG18420	.	1	ctrl	0	0	130	832	14793246	14793247	0	0	0
231	chr2L.14931385.T	chr2L	379383	SNP	ctrl	A.T	A	T	14931385	intronic	side-II	.	2	ctrl	0	0	-130	566	14931384	14931385	0	0	0
232	chr2L.14993055.A	chr2L	209789	SNP	dll	G.A	G	A	14993055	intronic	mol	.	2	mut	0	1	-188	-56	14993054	14993055	0	0	0
233	chr2L.14997628.T	chr2L	1274.13	SNP	dll	C.T	C	T	14997628	upstream	mol	.	1	mut	0	1	-1948	26	14997627	14997628	1	0	0
234	chr2L.15001296.T	chr2L	475.76	SNP	bcd	C.T	C	T	15001296	intergenic	mol\x3bDCTN5-p25	.	2	mut	1	0	273	0	15001295	15001296	1	0	0
235	chr2L.15009829.A	chr2L	730402	SNP	bcd	G.A	G	A	15009829	upstream	Rnmt\x3bTHG	.	2	mut	1	0	564	14	15009828	15009829	0	0	0
236	chr2L.15028568.G	chr2L	1975.84	SNP	ctrl	A.G	A	G	15028568	exonic	CG33310	CG33310:NM_205996:exon1:c.A1687G:p.T563A	2	ctrl	0	0	-85	165	15028567	15028568	1	0	0
237	chr2L.15057241.G	chr2L	234699	SNP	dll	C.G	C	G	15057241	intronic	ck	.	1	mut	0	1	-363	267	15057240	15057241	0	1	0
238	chr2L.15095335.GAAAC	chr2L	506438	SNP	ctrl	G.A	GAAGC	GAAAC	15095335	exonic	CG15270	CG15270:NM_205997:exon14:c.G3447A:p.K1149K,CG15270:NM_001259105:exon15:c.G3513A:p.K1171K,CG15270:NM_001273530:exon16:c.G3513A:p.K1171K,CG15270:NM_001299022:exon16:c.G3546A:p.K1182K,CG15270:NM_001299023:exon16:c.G3585A:p.K1195K,CG15270:NM_135894:exon16:c.G3684A:p.K1228K	1	ctrl	0	0	-751	386	15095337	15095338	1	0	0
239	chr2L.15260708.A	chr2L	262411	SNP	dll	G.A	G	A	15260708	intronic	yuri	.	1	mut	0	1	1502	-116	15260707	15260708	0	1	0
240	chr2L.15270405.T	chr2L	130338	SNP	bcd	G.T	G	T	15270405	intronic	Cul3	.	1	mut	1	0	277	1178	15270404	15270405	1	0	0
241	chr2L.15320097.A	chr2L	177185	SNP	dll	G.A	G	A	15320097	intergenic	nht\x3besg	.	1	mut	0	1	-631	46	15320096	15320097	1	0	0
242	chr2L.15428332.T	chr2L	535764	SNP	dll	C.T	C	T	15428332	intergenic	wor\x3bCG4161	.	2	mut	0	1	422	118	15428331	15428332	0	0	0
243	chr2L.15729442.T	chr2L	308635	SNP	ctrl	G.T	G	T	15729442	exonic	CycE	CycE:NM_057612:exon3:c.C1365A:p.R455R,CycE:NM_001259108:exon4:c.C1695A:p.R565R,CycE:NM_057611:exon5:c.C1686A:p.R562R,CycE:NM_165123:exon5:c.C1686A:p.R562R,CycE:NM_165125:exon5:c.C1686A:p.R562R,CycE:NM_165124:exon6:c.C1686A:p.R562R	1	ctrl	0	0	-98	-713	15729441	15729442	0	0	0
244	chr2L.15735712.T	chr2L	214491	SNP	dll	C.T	C	T	15735712	intronic	CycE	.	1	mut	0	1	1206	28	15735711	15735712	0	0	0
245	chr2L.15746832.A	chr2L	289536	SNP	ctrl	G.A	G	A	15746832	ncRNA_exonic	lncRNA:CR44974	.	1	ctrl	0	0	920	184	15746831	15746832	0	0	0
246	chr2L.15780047.T	chr2L	178695	SNP	dll	C.T	C	T	15780047	intergenic	CG43760\x3bCG18109	.	1	mut	0	1	753	-136	15780046	15780047	0	0	0
247	chr2L.15854633.T	chr2L	7621.71	SNP	dll	G.T	G	T	15854633	exonic	Tektin-A	Tektin-A:NM_001273547:exon1:c.G271T:p.D91Y,Tektin-A:NM_078853:exon1:c.G271T:p.D91Y	13	mut	0	1	-169	139	15854632	15854633	0	0	0
248	chr2L.15864859.A	chr2L	974161	SNP	dll	G.A	G	A	15864859	downstream	CG42792	.	2	mut	0	1	-42	30	15864858	15864859	0	0	0
249	chr2L.16034437.T	chr2L	122427	SNP	bcd	C.T	C	T	16034437	intronic	beat-Ic	.	1	mut	1	0	-925	22	16034436	16034437	0	0	0
250	chr2L.16042243.T	chr2L	575198	SNP	dll	C.T	C	T	16042243	UTR5	BicC\x3bCG45084	.	1	mut	0	1	-195	129	16042242	16042243	0	0	0
251	chr2L.16288659.A	chr2L	3049.89	SNP	dll	G.A	G	A	16288659	exonic	pkaap	pkaap:NM_135939:exon2:c.G88A:p.D30N	2	mut	0	1	-3002	214	16288658	16288659	1	0	0
252	chr2L.16297891.T	chr2L	3720.9	SNP	ctrl	G.T	G	T	16297891	exonic	heix	heix:NM_078857:exon2:c.C744A:p.S248R	7	ctrl	0	0	-611	332	16297890	16297891	0	0	0
253	chr2L.16352659.T	chr2L	1469.02	SNP	dll	C.T	C	T	16352659	upstream	CG42231\x3bCG4455\x3bchif	.	2	mut	0	1	52	217	16352658	16352659	0	0	0
254	chr2L.16491565.A	chr2L	254216	SNP	dll	G.A	G	A	16491565	UTR5	Tpr2	.	2	mut	0	1	-431	334	16491564	16491565	0	1	0
255	chr2L.16520850.G	chr2L	103.13	SNP	dll	C.G	C	G	16520850	intronic	CG5953	.	1	mut	0	1	1156	-451	16520849	16520850	0	1	0
256	chr2L.16532590.A	chr2L	498621	SNP	bcd	G.A	G	A	16532590	UTR5	CG5953	.	2	mut	1	0	-3181	-5	16532589	16532590	1	0	0
257	chr2L.16705407.A	chr2L	3049.84	SNP	dll	G.A	G	A	16705407	UTR3	CG31808	.	12	mut	0	1	-370	-453	16705406	16705407	0	0	0
258	chr2L.16739039.T	chr2L	199567	SNP	bcd	C.T	C	T	16739039	exonic	ChLD3	ChLD3:NM_135962:exon1:c.C44T:p.T15M	1	mut	1	0	-3812	156	16739038	16739039	0	0	0
259	chr2L.16751644.T	chr2L	759932	SNP	ctrl	C.T	C	T	16751644	UTR3	BuGZ	.	2	ctrl	0	0	50	112	16751643	16751644	0	0	0
260	chr2L.17018381.A	chr2L	154912	SNP	dll	G.A	G	A	17018381	upstream	lncRNA:CR45462	.	1	mut	0	1	906	-109	17018380	17018381	1	0	0
261	chr2L.17052042.G	chr2L	757314	SNP	ctrl	C.G	C	G	17052042	intergenic	CG15136\x3blncRNA:CR43819	.	2	ctrl	0	0	-2571	-13	17052041	17052042	1	0	0
262	chr2L.17104401.AAAAAATTC	chr2L	61817	SNP	dll	G.A	GAAAAATTC	AAAAAATTC	17104401	upstream	lncRNA:CR45448	.	1	mut	0	1	2387	55	17104400	17104401	0	0	0
263	chr2L.17159989.G	chr2L	452998	SNP	ctrl	T.G	T	G	17159989	intronic	CG34106\x3bbeat-IIIa	.	3	ctrl	0	0	-1277	307	17159988	17159989	0	0	0
264	chr2L.17283414.G	chr2L	406481	SNP	dll	C.G	C	G	17283414	intergenic	lncRNA:CR45729\x3bCG15140	.	1	mut	0	1	-171	120	17283413	17283414	0	0	0
265	chr2L.17317399.A	chr2L	256594	SNP	bcd	G.A	G	A	17317399	intergenic	CG34170\x3blncRNA:CR45696	.	2	mut	1	0	452	-65	17317398	17317399	1	0	0
266	chr2L.17501091.A	chr2L	326932	SNP	dll	G.A	G	A	17501091	UTR5	mEFTs	.	1	mut	0	1	1291	-55	17501090	17501091	1	1	0
267	chr2L.17550295.T	chr2L	115777	SNP	dll	C.T	C	T	17550295	intergenic	lncRNA:CR45697\x3bCG7094	.	1	mut	0	1	-13	-237	17550294	17550295	0	0	0
268	chr2L.17620969.A	chr2L	464428	SNP	dll	G.A	G	A	17620969	intergenic	lncRNA:CR44412\x3blncRNA:CR44413	.	1	mut	0	1	-150	-12	17620968	17620969	1	0	0
269	chr2L.17744712.A	chr2L	1772.95	SNP	dll	G.A	G	A	17744712	intronic	CadN	.	2	mut	0	1	2019	8	17744711	17744712	1	0	0
270	chr2L.17796864.A	chr2L	317066	SNP	dll	G.A	G	A	17796864	exonic	CadN2	CadN2:NM_001042903:exon10:c.C4331T:p.A1444V,CadN2:NM_136011:exon11:c.C4331T:p.A1444V	2	mut	0	1	-2533	-235	17796863	17796864	0	0	0
271	chr2L.17885074.T	chr2L	244206	SNP	dll	C.T	C	T	17885074	intergenic	CadN2\x3blncRNA:CR43420	.	1	mut	0	1	-1172	21	17885073	17885074	1	0	0
272	chr2L.17900173.A	chr2L	163964	SNP	dll	G.A	G	A	17900173	intergenic	lncRNA:CR43420\x3blncRNA:CR45332	.	1	mut	0	1	-252	-6	17900172	17900173	1	0	0
273	chr2L.18002968.A	chr2L	248353	SNP	dll	C.A	C	A	18002968	ncRNA_exonic	lncRNA:CR44604	.	1	mut	0	1	1258	-334	18002967	18002968	0	0	0
274	chr2L.18099045.AATA	chr2L	933724	SNP	bcd	G.A	AATG	AATA	18099045	downstream	Slc25A46b	.	1	mut	1	0	NA	NA	18099047	18099048	0	0	0
275	chr2L.18108512.A	chr2L	173245	SNP	bcd	G.A	G	A	18108512	intergenic	Slc25A46b\x3bCG44476	.	1	mut	1	0	168	61	18108511	18108512	1	0	0
276	chr2L.18134913.A	chr2L	189	SNP	dll	G.A	G	A	18134913	intronic	kel	.	1	mut	0	1	-554	-11	18134912	18134913	0	0	0
277	chr2L.18403723.ACTTT	chr2L	695699	SNP	dll	T.C	ATTTT	ACTTT	18403723	upstream	lncRNA:CR44487	.	1	mut	0	1	-668	614	18403723	18403724	0	0	0
278	chr2L.18421898.A	chr2L	13278.2	SNP	dll	T.A	T	A	18421898	intergenic	lncRNA:CR44487\x3blncRNA:CR44488	.	22	mut	0	1	429	-749	18421897	18421898	0	0	0
279	chr2L.18429461.T	chr2L	1370.56	SNP	dll	G.T	G	T	18429461	intergenic	lncRNA:CR44487\x3blncRNA:CR44488	.	8	mut	0	1	538	-96	18429460	18429461	0	0	0
280	chr2L.18493226.T	chr2L	252761	SNP	dll	C.T	C	T	18493226	intronic	kon	.	1	mut	0	1	-465	14	18493225	18493226	0	0	0
281	chr2L.18511722.T	chr2L	731544	SNP	bcd	C.T	C	T	18511722	exonic	Ugt301D1	Ugt301D1:NM_001259150:exon2:c.C100T:p.P34S,Ugt301D1:NM_136038:exon2:c.C100T:p.P34S	1	mut	1	0	117	293	18511721	18511722	0	0	0
282	chr2L.18645764.T	chr2L	577129	SNP	bcd	C.T	C	T	18645764	intronic	MESR3	.	2	mut	1	0	-380	877	18645763	18645764	0	0	0
283	chr2L.18781033.T	chr2L	1415.71	SNP	dll	C.T	C	T	18781033	intronic	ham	.	1	mut	0	1	684	8	18781032	18781033	1	0	0
284	chr2L.18875711.A	chr2L	352354	SNP	ctrl	G.A	G	A	18875711	intronic	tup	.	1	ctrl	0	0	-474	132	18875710	18875711	0	0	0
285	chr2L.19012065.G	chr2L	1343.88	SNP	dll	C.G	C	G	19012065	ncRNA_exonic	lncRNA:CR45292	.	1	mut	0	1	818	2745	19012064	19012065	0	0	0
286	chr2L.19052719.A	chr2L	2687.67	SNP	dll	G.A	G	A	19052719	exonic	Rpn3	Rpn3:NM_001273628:exon2:c.G605A:p.R202H,Rpn3:NM_057952:exon2:c.G605A:p.R202H	1	mut	0	1	-826	269	19052718	19052719	0	0	0
287	chr2L.19157049.A	chr2L	1195.02	SNP	dll	G.A	G	A	19157049	intronic	brat	.	2	mut	0	1	888	262	19157048	19157049	1	0	0
288	chr2L.19248546.T	chr2L	594557	SNP	dll	C.T	C	T	19248546	intergenic	lncRNA:CR44189\x3bCG31797	.	1	mut	0	1	-609	-164	19248545	19248546	1	0	0
289	chr2L.19426151.T	chr2L	946295	SNP	dll	C.T	C	T	19426151	intronic	Alp12\x3bCG13085\x3bPax	.	1	mut	0	1	-243	49	19426150	19426151	1	0	1
290	chr2L.19454551.T	chr2L	112725	SNP	dll	C.T	C	T	19454551	UTR5	CG10026	.	1	mut	0	1	4098	48	19454550	19454551	1	0	0
291	chr2L.19525234.A	chr2L	766336	SNP	dll	G.A	G	A	19525234	exonic	CG10132	CG10132:NM_001299156:exon10:c.G4079A:p.S1360N,CG10132:NM_136135:exon10:c.G4079A:p.S1360N	2	mut	0	1	285	0	19525233	19525234	1	0	0
292	chr2L.19546946.A	chr2L	281175	SNP	dll	G.A	G	A	19546946	UTR5	CG10337	.	1	mut	0	1	392	-133	19546945	19546946	0	1	0
293	chr2L.19577719.T	chr2L	311228	SNP	dll	C.T	C	T	19577719	UTR5	msb1l	.	1	mut	0	1	1161	2989	19577718	19577719	0	0	0
294	chr2L.19613651.GAAAAGT	chr2L	102235	SNP	dll	C.T	GAAAAGC	GAAAAGT	19613651	intronic	CG46244\x3bLar	.	1	mut	0	1	-64	-38	19613656	19613657	1	0	0
295	chr2L.19717011.TAATA	chr2L	1389.49	SNP	dll	C.T	TAACA	TAATA	19717011	intronic	CG46244\x3bLar	.	1	mut	0	1	-549	-93	19717013	19717014	1	0	0
296	chr2L.19734783.T	chr2L	2288.87	SNP	dll	C.T	C	T	19734783	exonic	CG10462	CG10462:NM_001038825:exon3:c.G465A:p.L155L,CG10462:NM_001038826:exon3:c.G465A:p.L155L,CG10462:NM_001273670:exon3:c.G465A:p.L155L,CG10462:NM_001259167:exon4:c.G573A:p.L191L,CG10462:NM_001273669:exon4:c.G573A:p.L191L,CG10462:NM_136152:exon4:c.G573A:p.L191L	1	mut	0	1	-1826	-324	19734782	19734783	0	0	0
297	chr2L.19759507.A	chr2L	767342	SNP	ctrl	G.A	G	A	19759507	intronic	CG10463	.	1	ctrl	0	0	339	-810	19759506	19759507	0	0	0
298	chr2L.19902136.A	chr2L	2928.07	SNP	bcd_and_dll	G.A	G	A	19902136	exonic	sick	sick:NM_001103713:exon2:c.G35A:p.G12D,sick:NM_001273676:exon2:c.G35A:p.G12D	12	mut	1	1	-58	133	19902135	19902136	0	0	0
299	chr2L.20015757.T	chr2L	529594	SNP	ctrl	C.T	C	T	20015757	intronic	CG43861	.	1	ctrl	0	0	317	166	20015756	20015757	1	0	0
300	chr2L.20075342.A	chr2L	611035	SNP	dll	G.A	G	A	20075342	intronic	pr	.	4	mut	0	1	506	46	20075341	20075342	1	1	0
301	chr2L.20079447.A	chr2L	443526	SNP	ctrl	G.A	G	A	20079447	exonic	fok	fok:NM_001201925:exon2:c.C81T:p.S27S,fok:NM_001273688:exon2:c.C183T:p.S61S	2	ctrl	0	0	404	120	20079446	20079447	0	0	0
302	chr2L.20093814.A	chr2L	42.43	SNP	dll	G.A	G	A	20093814	UTR5	Taf13	.	1	mut	0	1	-732	2161	20093813	20093814	0	1	1
303	chr2L.20103475.A	chr2L	619449	SNP	ctrl	T.A	T	A	20103475	exonic	CG13970	CG13970:NM_136183:exon1:c.A589T:p.R197W	1	ctrl	0	0	-1746	-209	20103474	20103475	0	0	0
304	chr2L.20115194.A	chr2L	1328.89	SNP	dll	G.A	G	A	20115194	intergenic	CG13970\x3bCG10651	.	2	mut	0	1	485	-183	20115193	20115194	0	0	0
305	chr2L.20173020.T	chr2L	336877	SNP	dll	C.T	C	T	20173020	intergenic	CG10651\x3blncRNA:CR40341	.	1	mut	0	1	-834	-885	20173019	20173020	0	0	0
306	chr2L.20250594.ACCCCCCACCCACCAAAAAACTCCCACT	chr2L	289831	SNP	ctrl	A.T	ACCCCCCACCCACCAAAAAACACCCACT	ACCCCCCACCCACCAAAAAACTCCCACT	20250594	upstream	lncRNA:CR40172	.	1	ctrl	0	0	-660	368	20250614	20250615	0	0	0
307	chr2L.20313789.T	chr2L	137493	SNP	dll	G.T	G	T	20313789	intronic	spir	.	1	mut	0	1	-15	-139	20313788	20313789	1	0	0
308	chr2L.20429172.A	chr2L	208138	SNP	dll	G.A	G	A	20429172	intronic	CG31688	.	1	mut	0	1	-347	-2	20429171	20429172	1	1	0
309	chr2L.20429193.C	chr2L	951737	SNP	dll	G.C	G	C	20429193	intronic	CG31688	.	1	mut	0	1	-368	-23	20429192	20429193	1	1	0
310	chr2L.20465365.T	chr2L	1432.81	SNP	dll	C.T	C	T	20465365	ncRNA_exonic	lncRNA:CR44980	.	1	mut	0	1	-15	97	20465364	20465365	0	0	0
311	chr2L.20486339.T	chr2L	282748	SNP	dll	G.T	G	T	20486339	ncRNA_exonic	lncRNA:CR45361	.	1	mut	0	1	946	-600	20486338	20486339	0	0	0
312	chr2L.20505938.T	chr2L	168114	SNP	dll	C.T	C	T	20505938	intergenic	CG34007\x3blncRNA:CR45702	.	1	mut	0	1	1131	508	20505937	20505938	0	0	0
313	chr2L.20520848.A	chr2L	138905	SNP	dll	G.A	G	A	20520848	intergenic	lncRNA:CR45702\x3bCG44270	.	3	mut	0	1	-449	-128	20520847	20520848	0	0	0
314	chr2L.20730228.T	chr2L	274078	SNP	dll	C.T	C	T	20730228	exonic	CarT	CarT:NM_136208:exon1:c.G25A:p.G9R,CarT:NM_165340:exon1:c.G25A:p.G9R	1	mut	0	1	774	314	20730227	20730228	0	0	0
315	chr2L.20758749.A	chr2L	227583	SNP	bcd	G.A	G	A	20758749	intronic	dia	.	1	mut	1	0	1156	-528	20758748	20758749	0	1	0
316	chr2L.20795824.T	chr2L	322113	SNP	dll	C.T	C	T	20795824	intronic	vari	.	1	mut	0	1	-955	-316	20795823	20795824	0	0	0
317	chr2L.20909870.A	chr2L	389.86	SNP	dll	G.A	G	A	20909870	intronic	CG43739\x3bsky	.	1	mut	0	1	611	147	20909869	20909870	0	1	0
318	chr2L.20918538.T	chr2L	112797	SNP	ctrl	C.T	C	T	20918538	intronic	CG43739\x3bsky	.	1	ctrl	0	0	632	1622	20918537	20918538	0	0	0
319	chr2L.20923943.A	chr2L	549475	SNP	dll	G.A	G	A	20923943	intergenic	Mtp\x3bRPA2	.	1	mut	0	1	797	158	20923942	20923943	0	0	0
320	chr2L.21112962.T	chr2L	582758	SNP	dll	C.T	C	T	21112962	intronic	CG46307\x3bNhe2	.	1	mut	0	1	-150	-164	21112961	21112962	1	0	0
321	chr2L.21143342.T	chr2L	370252	SNP	bcd	C.T	C	T	21143342	exonic	CG9253	CG9253:NM_136246:exon1:c.C37T:p.Q13X	1	mut	1	0	1901	-269	21143341	21143342	0	0	1
322	chr2L.21214219.A	chr2L	5697.8	SNP	dll	G.A	G	A	21214219	exonic	Atg18b	Atg18b:NM_001273738:exon2:c.C467T:p.A156V,Atg18b:NM_136256:exon2:c.C467T:p.A156V	7	mut	0	1	1813	813	21214218	21214219	0	0	0
323	chr2L.21219737.T	chr2L	117439	SNP	bcd	C.T	C	T	21219737	intronic	Atg18b	.	1	mut	1	0	-16	-26	21219736	21219737	1	1	0
324	chr2L.21236910.A	chr2L	605262	SNP	bcd	C.A	C	A	21236910	upstream	CG31626\x3bHr39	.	1	mut	1	0	-1578	-198	21236909	21236910	0	0	0
325	chr2L.21358762.A	chr2L	181344	SNP	dll	G.A	G	A	21358762	downstream	Tsp39D	.	1	mut	0	1	-679	421	21358761	21358762	0	0	0
326	chr2L.21628288.T	chr2L	291061	SNP	dll	C.T	C	T	21628288	intronic	Df31	.	1	mut	0	1	-718	81	21628287	21628288	0	0	0
327	chr2L.21658059.G	chr2L	661376	SNP	dll	C.G	C	G	21658059	ncRNA_exonic	lncRNA:CR43144	.	1	mut	0	1	-623	166	21658058	21658059	0	0	0
328	chr2L.21658843.A	chr2L	3257.75	SNP	dll	G.A	G	A	21658843	UTR5	Cul2	.	9	mut	0	1	-99	-17	21658842	21658843	1	0	0
329	chr2L.21821556.A	chr2L	2047.76	SNP	dll	G.A	G	A	21821556	ncRNA_exonic	lncRNA:CR44786	.	1	mut	0	1	-116	133	21821555	21821556	0	0	0
330	chr2L.21876540.T	chr2L	145745	SNP	dll	C.T	C	T	21876540	intergenic	lncRNA:CR44920\x3blncRNA:CR45362	.	2	mut	0	1	831	932	21876539	21876540	1	0	0
331	chr2L.21888099.A	chr2L	830022	SNP	dll	G.A	G	A	21888099	intergenic	lncRNA:CR44920\x3blncRNA:CR45362	.	2	mut	0	1	-1854	4	21888098	21888099	1	0	0
332	chr2L.22014280.T	chr2L	296789	SNP	dll	C.T	C	T	22014280	upstream	CG31693	.	6	mut	0	1	2348	67	22014279	22014280	0	0	0
333	chr2L.22046063.A	chr2L	241.26	SNP	bcd	T.A	T	A	22046063	downstream	lncRNA:CR46202	.	1	mut	1	0	751	-156	22046062	22046063	1	0	0
334	chr2L.22110923.A	chr2L	287204	SNP	dll	G.A	G	A	22110923	downstream	CG6675	.	2	mut	0	1	-559	27	22110922	22110923	0	0	0
335	chr2L.22122729.ATTTGTTA	chr2L	2562.86	SNP	dll	G.A	ATTTGTTG	ATTTGTTA	22122729	exonic	CG3651	CG3651:NM_001273753:exon2:c.795delG:p.L265Ffs*2,CG3651:NM_136289:exon2:c.795delG:p.L265Ffs*2,CG3651:NM_001273752:exon3:c.630delG:p.L210Ffs*2	2	mut	0	1	1712	-794	22122735	22122736	0	0	0
336	chr2L.22280078.T	chr2L	127667	SNP	bcd	C.T	C	T	22280078	intergenic	Tif-IA\x3bMarf1	.	4	mut	1	0	981	761	22280077	22280078	0	0	0
337	chr2R.31605.A	chr2R	170329	SNP	ctrl	G.A	G	A	31605	intergenic	NONE\x3bDIP-lambda	.	1	ctrl	0	0	475	215	31604	31605	0	0	0
338	chr2R.497315.ATTG	chr2R	301963	SNP	dll	G.A	GTTG	ATTG	497315	intronic	DIP-lambda	.	3	mut	0	1	953	-1815	497314	497315	0	0	0
339	chr2R.625847.C	chr2R	308698	SNP	dll	G.C	G	C	625847	intronic	DIP-lambda	.	1	mut	0	1	-4603	10	625846	625847	0	0	0
340	chr2R.1015736.A	chr2R	307565	SNP	bcd	G.A	G	A	1015736	intergenic	CG40498\x3blncRNA:CR41257	.	1	mut	1	0	-728	99	1015735	1015736	0	0	0
341	chr2R.1078083.T	chr2R	264105	SNP	bcd	C.T	C	T	1078083	intronic	rl	.	2	mut	1	0	13	629	1078082	1078083	0	0	0
342	chr2R.1763199.A	chr2R	142868	SNP	dll	G.A	G	A	1763199	intronic	CG41520	.	2	mut	0	1	-445	-1131	1763198	1763199	0	0	0
343	chr2R.2213232.A	chr2R	290853	SNP	ctrl	G.A	G	A	2213232	intronic	CG17684	.	1	ctrl	0	0	260	574	2213231	2213232	0	0	0
344	chr2R.2404618.A	chr2R	875549	SNP	dll	G.A	G	A	2404618	intergenic	CG17684\x3bMFS17	.	2	mut	0	1	111	492	2404617	2404618	0	0	0
345	chr2R.2537615.T	chr2R	626824	SNP	dll	C.T	C	T	2537615	intronic	MFS17	.	3	mut	0	1	3932	-903	2537614	2537615	0	0	0
346	chr2R.2555122.A	chr2R	221829	SNP	dll	C.A	C	A	2555122	intronic	MFS17	.	1	mut	0	1	-89	-24	2555121	2555122	0	0	0
347	chr2R.2972564.A	chr2R	137185	SNP	dll	G.A	G	A	2972564	intergenic	Scp1\x3bdpr21	.	1	mut	0	1	-1430	-165	2972563	2972564	0	0	0
348	chr2R.2976251.T	chr2R	834794	SNP	dll	C.T	C	T	2976251	intergenic	Scp1\x3bdpr21	.	2	mut	0	1	-1815	-92	2976250	2976251	0	0	0
349	chr2R.3107823.A	chr2R	440907	SNP	bcd_and_dll	G.A	G	A	3107823	intronic	dpr21	.	2	mut	1	1	1480	-654	3107822	3107823	0	0	0
350	chr2R.3905480.T	chr2R	1702.91	SNP	bcd	C.T	C	T	3905480	intronic	uex	.	9	mut	1	0	-327	2167	3905479	3905480	0	0	0
351	chr2R.3999175.T	chr2R	120586	SNP	dll	C.T	C	T	3999175	intergenic	asRNA:CR45139\x3bHaspin	.	1	mut	0	1	78	-1368	3999174	3999175	0	0	0
352	chr2R.4242795.T	chr2R	771985	SNP	dll	C.T	C	T	4242795	exonic	IntS3	IntS3:NM_001042972:exon1:c.G53A:p.C18Y	1	mut	0	1	-2620	120	4242794	4242795	0	0	1
353	chr2R.4260382.G	chr2R	829949	SNP	bcd	C.G	C	G	4260382	intergenic	IntS3\x3bGprk1	.	9	mut	1	0	1512	644	4260381	4260382	0	0	0
354	chr2R.4280197.A	chr2R	338884	SNP	dll	G.A	G	A	4280197	intergenic	IntS3\x3bGprk1	.	4	mut	0	1	161	-89	4280196	4280197	0	0	0
355	chr2R.4396611.A	chr2R	136942	SNP	bcd	G.A	G	A	4396611	intronic	Gprk1	.	1	mut	1	0	852	-226	4396610	4396611	0	0	0
356	chr2R.4536793.T	chr2R	597474	SNP	bcd	C.T	C	T	4536793	intergenic	RpL38\x3bStlk	.	1	mut	1	0	665	-1220	4536792	4536793	0	0	0
357	chr2R.4657509.A	chr2R	301228	SNP	dll	G.A	G	A	4657509	intergenic	lncRNA:dntRL\x3bCG17883	.	1	mut	0	1	745	-211	4657508	4657509	0	0	0
358	chr2R.4784972.A	chr2R	262034	SNP	bcd	G.A	G	A	4784972	ncRNA_exonic	lncRNA:CR46064	.	1	mut	1	0	-1765	626	4784971	4784972	0	0	0
359	chr2R.5262410.T	chr2R	13922	SNP	dll	C.T	C	T	5262410	intronic	d4	.	2	mut	0	1	50	-582	5262409	5262410	0	0	0
360	chr2R.5581768.A	chr2R	903569	SNP	dll	C.A	C	A	5581768	intergenic	Ugt50B3\x3bFis1	.	1	mut	0	1	-998	113	5581767	5581768	0	0	0
361	chr2R.5673442.T	chr2R	166522	SNP	bcd	G.T	G	T	5673442	downstream	kune	.	2	mut	1	0	-1494	551	5673441	5673442	0	0	0
362	chr2R.5709465.T	chr2R	177409	SNP	ctrl	C.T	C	T	5709465	intronic	ap	.	1	ctrl	0	0	2043	167	5709464	5709465	0	0	0
363	chr2R.5748977.A	chr2R	366687	SNP	dll	G.A	G	A	5748977	intergenic	ap\x3bl09851	.	2	mut	0	1	-524	-205	5748976	5748977	0	0	0
364	chr2R.5808134.A	chr2R	637131	SNP	ctrl	C.A	C	A	5808134	intronic	dpr12	.	2	ctrl	0	0	-174	21	5808133	5808134	1	0	0
365	chr2R.5818141.A	chr2R	229566	SNP	dll	G.A	G	A	5818141	intronic	dpr12	.	1	mut	0	1	-2202	-5	5818140	5818141	1	0	0
366	chr2R.5841964.T	chr2R	2576.92	SNP	dll	C.T	C	T	5841964	intronic	dpr12	.	1	mut	0	1	1097	-33	5841963	5841964	0	0	0
367	chr2R.5894201.T	chr2R	624807	SNP	dll	C.T	C	T	5894201	UTR5	CG43366	.	1	mut	0	1	200	-87	5894200	5894201	0	0	0
368	chr2R.5913321.A	chr2R	414944	SNP	bcd	G.A	G	A	5913321	intronic	CG43366	.	2	mut	1	0	-11	-315	5913320	5913321	0	0	0
369	chr2R.5950364.A	chr2R	407745	SNP	dll	G.A	G	A	5950364	intergenic	lncRNA:CR44126\x3basRNA:CR46269	.	1	mut	0	1	919	91	5950363	5950364	1	0	0
370	chr2R.6038168.A	chr2R	1379.02	SNP	dll	G.A	G	A	6038168	exonic	CG14591	CG14591:NM_001201935:exon2:c.C233T:p.A78V,CG14591:NM_001201936:exon2:c.C233T:p.A78V,CG14591:NM_136352:exon2:c.C233T:p.A78V,CG14591:NM_165456:exon2:c.C233T:p.A78V	4	mut	0	1	-2023	821	6038167	6038168	0	0	0
371	chr2R.6076406.T	chr2R	159476	SNP	dll	C.T	C	T	6076406	upstream	CG7849\x3blk09848	.	1	mut	0	1	1620	730	6076405	6076406	0	1	1
372	chr2R.6085491.A	chr2R	374092	SNP	bcd	G.A	G	A	6085491	intronic	Ars2	.	1	mut	1	0	-3280	51	6085490	6085491	0	1	1
373	chr2R.6184331.T	chr2R	2400.44	SNP	dll	C.T	C	T	6184331	exonic	Ptr	Ptr:NM_001259216:exon10:c.G1689A:p.P563P,Ptr:NM_001259217:exon10:c.G1689A:p.P563P,Ptr:NM_136365:exon10:c.G1689A:p.P563P	2	mut	0	1	1958	12	6184330	6184331	1	0	0
374	chr2R.6188477.A	chr2R	207352	SNP	ctrl	C.A	C	A	6188477	UTR3	Ptr	.	1	ctrl	0	0	319	-114	6188476	6188477	0	0	0
375	chr2R.6438720.A	chr2R	412107	SNP	bcd_and_dll	C.A	C	A	6438720	intergenic	Pld\x3blncRNA:CR46075	.	8	mut	1	1	1490	-54	6438719	6438720	0	0	0
376	chr2R.6460210.A	chr2R	105282	SNP	bcd	G.A	G	A	6460210	intergenic	Pld\x3blncRNA:CR46075	.	1	mut	1	0	-389	-242	6460209	6460210	0	1	0
377	chr2R.6502961.T	chr2R	200769	SNP	dll	C.T	C	T	6502961	UTR5	jing	.	1	mut	0	1	-26	1494	6502960	6502961	1	0	0
378	chr2R.6610732.A	chr2R	300851	SNP	dll	G.A	G	A	6610732	UTR5	jing	.	1	mut	0	1	28	-9	6610731	6610732	1	0	0
379	chr2R.6660969.T	chr2R	178536	SNP	dll	C.T	C	T	6660969	exonic	Dpit47	Dpit47:NM_001273800:exon2:c.G903A:p.Q301Q,Dpit47:NM_080367:exon2:c.G903A:p.Q301Q	1	mut	0	1	219	1301	6660968	6660969	0	0	0
380	chr2R.6677792.A	chr2R	385288	SNP	ctrl	G.A	G	A	6677792	exonic	Tdc1	Tdc1:NM_136382:exon3:c.C1278T:p.N426N	1	ctrl	0	0	1297	-1297	6677791	6677792	0	0	0
381	chr2R.6718913.A	chr2R	2767.85	SNP	dll	G.A	G	A	6718913	exonic	Zip42C.2	Zip42C.2:NM_136387:exon1:c.C621T:p.I207I	1	mut	0	1	733	-308	6718912	6718913	0	0	0
382	chr2R.6745916.T	chr2R	270764	SNP	bcd	C.T	C	T	6745916	UTR3	phtf	.	2	mut	1	0	-520	22	6745915	6745916	1	0	0
383	chr2R.6797055.T	chr2R	281874	SNP	dll	C.T	C	T	6797055	UTR5	Epac	.	1	mut	0	1	775	53	6797054	6797055	1	0	0
384	chr2R.6822644.A	chr2R	716142	SNP	ctrl	G.A	G	A	6822644	upstream	lncRNA:CR44442	.	1	ctrl	0	0	18	191	6822643	6822644	0	0	0
385	chr2R.6899045.T	chr2R	887056	SNP	bcd_and_dll	A.T	A	T	6899045	intronic	CG30158	.	30	mut	1	1	-2474	-1005	6899044	6899045	0	0	0
386	chr2R.6963715.A	chr2R	332547	SNP	dll	G.A	G	A	6963715	intronic	CheB42c\x3bmim	.	1	mut	0	1	381	-6	6963714	6963715	1	0	0
387	chr2R.6994366.T	chr2R	2894.13	SNP	dll	C.T	C	T	6994366	intronic	Tsp42Ea	.	7	mut	0	1	-1341	-195	6994365	6994366	0	0	0
388	chr2R.7013320.T	chr2R	382723	SNP	bcd	C.T	C	T	7013320	intronic	Tsp42Ee	.	4	mut	1	0	-1261	330	7013319	7013320	0	1	0
389	chr2R.7110585.T	chr2R	989499	SNP	dll	C.T	C	T	7110585	intronic	esn	.	1	mut	0	1	-174	289	7110584	7110585	0	0	1
390	chr2R.7187058.T	chr2R	141754	SNP	dll	C.T	C	T	7187058	intronic	pk	.	1	mut	0	1	241	-466	7187057	7187058	0	1	0
391	chr2R.7223690.A	chr2R	421642	SNP	dll	G.A	G	A	7223690	downstream	pk	.	2	mut	0	1	1165	50	7223689	7223690	1	0	0
392	chr2R.7241319.A	chr2R	849194	SNP	bcd	G.A	G	A	7241319	intergenic	Or43a\x3bAdy43A	.	2	mut	1	0	-211	233	7241318	7241319	0	0	0
393	chr2R.7410014.T	chr2R	356143	SNP	dll	C.T	C	T	7410014	upstream	CG1701	.	1	mut	0	1	136	0	7410013	7410014	1	0	0
394	chr2R.7542583.T	chr2R	1224.09	SNP	dll	C.T	C	T	7542583	intronic	Corin	.	7	mut	0	1	-219	5	7542582	7542583	1	0	0
395	chr2R.7558542.T	chr2R	963419	SNP	dll	C.T	C	T	7558542	exonic	Corin	Corin:NM_136453:exon5:c.C2030T:p.A677V,Corin:NM_206051:exon5:c.C2030T:p.A677V	1	mut	0	1	1678	-145	7558541	7558542	0	0	0
396	chr2R.7617148.T	chr2R	197.45	SNP	dll	C.T	C	T	7617148	intronic	CG1358	.	1	mut	0	1	-262	13	7617147	7617148	1	0	0
397	chr2R.7617754.A	chr2R	159003	SNP	dll	G.A	G	A	7617754	intronic	CG1358	.	1	mut	0	1	168	14	7617753	7617754	1	0	0
398	chr2R.7742457.T	chr2R	188586	SNP	dll	C.T	C	T	7742457	intronic	CG46385	.	2	mut	0	1	-465	148	7742456	7742457	0	0	0
399	chr2R.7755869.T	chr2R	2707.72	SNP	dll	C.T	C	T	7755869	intronic	CG46385	.	2	mut	0	1	378	-31	7755868	7755869	1	0	0
400	chr2R.7769274.A	chr2R	761486	SNP	dll	G.A	G	A	7769274	intronic	CG46385	.	1	mut	0	1	230	289	7769273	7769274	0	0	0
401	chr2R.7802003.A	chr2R	301312	SNP	dll	G.A	G	A	7802003	exonic	Nop17l	Nop17l:NM_136480:exon4:c.C2362T:p.R788W,Nop17l:NM_165557:exon4:c.C2362T:p.R788W,Nop17l:NM_165558:exon4:c.C2362T:p.R788W	1	mut	0	1	-1764	139	7802002	7802003	0	0	0
402	chr2R.7907473.A	chr2R	511418	SNP	dll	G.A	G	A	7907473	intronic	CG30377	.	6	mut	0	1	546	104	7907472	7907473	0	0	0
403	chr2R.7923683.A	chr2R	367964	SNP	dll	G.A	G	A	7923683	exonic	Kdm4A	Kdm4A:NM_136487:exon3:c.C1098T:p.Y366Y	1	mut	0	1	554	81	7923682	7923683	1	0	0
404	chr2R.7926607.A	chr2R	193083	SNP	dll	G.A	G	A	7926607	upstream	MFS12	.	1	mut	0	1	-998	543	7926606	7926607	0	0	0
405	chr2R.8030857.T	chr2R	238165	SNP	dll	C.T	C	T	8030857	upstream	Optix\x3blncRNA:CR43724	.	2	mut	0	1	-225	1608	8030856	8030857	0	1	0
406	chr2R.8034563.T	chr2R	777801	SNP	dll	C.T	C	T	8034563	intronic	Optix	.	1	mut	0	1	-846	-298	8034562	8034563	1	0	0
407	chr2R.8065813.T	chr2R	373919	SNP	dll	C.T	C	T	8065813	upstream\x3bdownstream	CG12769\x3bCG17977	.	1	mut	0	1	-588	497	8065812	8065813	0	0	0
408	chr2R.8332298.A	chr2R	100092	SNP	dll	G.A	G	A	8332298	intronic	pdm3	.	1	mut	0	1	-246	-110	8332297	8332298	1	0	0
409	chr2R.8415314.GGCAG	chr2R	241707	SNP	bcd	C.G	GCCAG	GGCAG	8415314	intergenic	CG2121\x3bCG43296	.	1	mut	1	0	74	157	8415314	8415315	1	0	0
410	chr2R.8616605.T	chr2R	163702	SNP	dll	C.T	C	T	8616605	intronic	Cirl	.	2	mut	0	1	4452	45	8616604	8616605	0	0	0
411	chr2R.8748607.A	chr2R	1484	SNP	dll	G.A	G	A	8748607	intronic	CG8740	.	3	mut	0	1	226	-34	8748606	8748607	1	0	0
412	chr2R.8777223.A	chr2R	548646	SNP	dll	C.A	C	A	8777223	intergenic	lncRNA:CR44278\x3bCG8746	.	1	mut	0	1	56	-184	8777222	8777223	0	0	0
413	chr2R.8836382.A	chr2R	592238	SNP	dll	G.A	G	A	8836382	intronic	sns	.	1	mut	0	1	2501	-122	8836381	8836382	0	0	0
414	chr2R.8839614.A	chr2R	184148	SNP	dll	G.A	G	A	8839614	intronic	sns	.	2	mut	0	1	-12	-145	8839613	8839614	0	0	0
415	chr2R.8892001.T	chr2R	267704	SNP	dll	C.T	C	T	8892001	intronic	DCTN2-p50	.	1	mut	0	1	-705	-1595	8892000	8892001	0	0	0
416	chr2R.8930319.T	chr2R	583.54	SNP	bcd	C.T	C	T	8930319	exonic	PAN2	PAN2:NM_001299290:exon5:c.C1739T:p.S580L,PAN2:NM_136583:exon5:c.C1739T:p.S580L	1	mut	1	0	-1083	3037	8930318	8930319	0	0	0
417	chr2R.9006486.T	chr2R	172703	SNP	dll	C.T	C	T	9006486	intronic	Np	.	1	mut	0	1	-116	686	9006485	9006486	0	0	0
418	chr2R.9008322.T	chr2R	1262.92	SNP	dll	C.T	C	T	9008322	exonic	CG8172	CG8172:NM_001103766:exon3:c.G517A:p.A173T,CG8172:NM_001103765:exon4:c.G1087A:p.A363T,CG8172:NM_136594:exon4:c.G1039A:p.A347T	1	mut	0	1	756	-1142	9008321	9008322	0	0	0
419	chr2R.9147569.G	chr2R	159214	SNP	ctrl	T.G	T	G	9147569	exonic	CG30344	CG30344:NM_165655:exon7:c.T996G:p.N332K	1	ctrl	0	0	-107	-739	9147568	9147569	0	0	0
420	chr2R.9158984.A	chr2R	287727	SNP	dll	G.A	G	A	9158984	exonic	CG8008	CG8008:NM_136620:exon6:c.C1116T:p.F372F,CG8008:NM_001144151:exon7:c.C1497T:p.F499F	1	mut	0	1	-2513	-91	9158983	9158984	1	1	0
421	chr2R.9193375.T	chr2R	108432	SNP	dll	C.T	C	T	9193375	intergenic	CG8026\x3bunpg	.	1	mut	0	1	-376	-29	9193374	9193375	0	0	0
422	chr2R.9194163.A	chr2R	209908	SNP	bcd	G.A	G	A	9194163	intergenic	CG8026\x3bunpg	.	1	mut	1	0	-85	-101	9194162	9194163	1	0	0
423	chr2R.9272135.A	chr2R	105465	SNP	ctrl	C.A	C	A	9272135	UTR5	Pkn	.	1	ctrl	0	0	2562	-358	9272134	9272135	0	0	0
424	chr2R.9377073.A	chr2R	2786.93	SNP	dll	G.A	G	A	9377073	intronic	CG13954	.	2	mut	0	1	353	83	9377072	9377073	1	0	0
425	chr2R.9407916.T	chr2R	360733	SNP	ctrl	C.T	C	T	9407916	intronic	wun	.	1	ctrl	0	0	-142	1103	9407915	9407916	0	0	0
426	chr2R.9430343.T	chr2R	412084	SNP	dll	C.T	C	T	9430343	intronic	Pdk	.	1	mut	0	1	1456	162	9430342	9430343	0	0	0
427	chr2R.9448261.T	chr2R	636786	SNP	dll	C.T	C	T	9448261	intronic	Camta	.	1	mut	0	1	2894	-104	9448260	9448261	0	0	0
428	chr2R.9473941.T	chr2R	203177	SNP	dll	C.T	C	T	9473941	exonic	Camta	Camta:NM_001144154:exon9:c.C3341T:p.P1114L,Camta:NM_001299320:exon9:c.C2723T:p.P908L,Camta:NM_136647:exon9:c.C3341T:p.P1114L,Camta:NM_001144152:exon11:c.C3830T:p.P1277L,Camta:NM_001144153:exon11:c.C3830T:p.P1277L,Camta:NM_001169627:exon11:c.C3827T:p.P1276L,Camta:NM_001299321:exon11:c.C3827T:p.P1276L	1	mut	0	1	768	-1298	9473940	9473941	0	0	0
429	chr2R.9494327.T	chr2R	104008	SNP	ctrl	A.T	A	T	9494327	UTR5	Wnt2	.	1	ctrl	0	0	0	-25	9494326	9494327	1	0	0
430	chr2R.9516663.G	chr2R	298193	SNP	bcd	A.G	A	G	9516663	UTR5	brp	.	1	mut	1	0	-408	-421	9516662	9516663	0	0	0
431	chr2R.9703839.A	chr2R	184633	SNP	dll	G.A	G	A	9703839	upstream	CG30002	.	1	mut	0	1	454	-559	9703838	9703839	0	0	0
432	chr2R.9851160.T	chr2R	390341	SNP	dll	C.T	C	T	9851160	exonic	PCB	PCB:NM_165708:exon5:c.G3523A:p.D1175N,PCB:NM_136683:exon6:c.G3523A:p.D1175N,PCB:NM_165705:exon6:c.G3523A:p.D1175N,PCB:NM_165706:exon6:c.G3523A:p.D1175N,PCB:NM_165712:exon6:c.G3571A:p.D1191N,PCB:NM_165707:exon7:c.G3523A:p.D1175N,PCB:NM_165709:exon7:c.G3571A:p.D1191N,PCB:NM_165710:exon7:c.G3571A:p.D1191N,PCB:NM_165711:exon7:c.G3571A:p.D1191N,PCB:NM_001169632:exon8:c.G3571A:p.D1191N	1	mut	0	1	2136	-558	9851159	9851160	1	0	0
433	chr2R.9943468.T	chr2R	1147.85	SNP	dll	C.T	C	T	9943468	UTR5	Mef2	.	2	mut	0	1	-979	-260	9943467	9943468	0	0	0
434	chr2R.9998211.T	chr2R	159562	SNP	dll	C.T	C	T	9998211	intronic	Pka-R2	.	4	mut	0	1	-571	427	9998210	9998211	0	0	0
435	chr2R.10052736.T	chr2R	100269	SNP	dll	C.T	C	T	10052736	ncRNA_exonic	asRNA:CR44297	.	1	mut	0	1	1202	-17	10052735	10052736	1	1	0
436	chr2R.10132173.T	chr2R	110781	SNP	dll	C.T	C	T	10132173	intronic	CG46319\x3bgem	.	1	mut	0	1	99	37	10132172	10132173	0	0	0
437	chr2R.10199924.A	chr2R	324274	SNP	bcd	G.A	G	A	10199924	upstream	CG34221	.	1	mut	1	0	507	298	10199923	10199924	0	0	0
438	chr2R.10280753.T	chr2R	840953	SNP	ctrl	C.T	C	T	10280753	exonic	CAP	CAP:NM_001144165:exon1:c.C1413T:p.N471N,CAP:NM_001144166:exon1:c.C1413T:p.N471N,CAP:NM_001144169:exon1:c.C1413T:p.N471N,CAP:NM_001259310:exon1:c.C1413T:p.N471N,CAP:NM_001259312:exon1:c.C1413T:p.N471N,CAP:NM_001273931:exon1:c.C1413T:p.N471N,CAP:NM_001382042:exon1:c.C1413T:p.N471N,CAP:NM_001382043:exon1:c.C1413T:p.N471N,CAP:NM_001382045:exon1:c.C1413T:p.N471N,CAP:NM_136727:exon1:c.C1413T:p.N471N	1	ctrl	0	0	394	2347	10280752	10280753	0	0	0
439	chr2R.10303204.T	chr2R	2298.93	SNP	dll	C.T	C	T	10303204	intronic	CAP	.	2	mut	0	1	1059	458	10303203	10303204	0	1	0
440	chr2R.10315762.T	chr2R	1029.89	SNP	dll	C.T	C	T	10315762	intronic	Ndg	.	1	mut	0	1	-237	544	10315761	10315762	0	0	0
441	chr2R.10338862.A	chr2R	1057.86	SNP	dll	C.A	C	A	10338862	intronic	SLO2	.	1	mut	0	1	-1649	-726	10338861	10338862	0	0	0
442	chr2R.10384967.A	chr2R	132968	SNP	bcd	G.A	G	A	10384967	intronic	SLO2	.	1	mut	1	0	-6	6	10384966	10384967	1	0	0
443	chr2R.10543007.T	chr2R	626642	SNP	dll	C.T	C	T	10543007	UTR5	lola	.	1	mut	0	1	923	57	10543006	10543007	1	0	0
444	chr2R.10607718.T	chr2R	243809	SNP	dll	C.T	C	T	10607718	intronic	psq	.	1	mut	0	1	-232	-4	10607717	10607718	1	0	0
445	chr2R.10608551.T	chr2R	181161	SNP	bcd_and_dll	C.T	C	T	10608551	intronic	psq	.	20	mut	1	1	-293	67	10608550	10608551	1	0	0
446	chr2R.10735920.G	chr2R	542536	SNP	ctrl	C.G	C	G	10735920	UTR5	CG7220	.	2	ctrl	0	0	-1659	1131	10735919	10735920	0	0	0
447	chr2R.10748559.T	chr2R	733836	SNP	ctrl	A.T	A	T	10748559	intronic	CG33144	.	2	ctrl	0	0	-546	-1254	10748558	10748559	0	0	0
448	chr2R.10814300.T	chr2R	163552	SNP	bcd	C.T	C	T	10814300	exonic	CG7222	CG7222:NM_001299366:exon3:c.C156T:p.Y52Y,CG7222:NM_136769:exon3:c.C156T:p.Y52Y	1	mut	1	0	-291	-1104	10814299	10814300	0	0	0
449	chr2R.10890555.T	chr2R	181661	SNP	bcd	C.T	C	T	10890555	exonic	CG30020	CG30020:NM_001273946:exon7:c.C2283T:p.R761R,CG30020:NM_136783:exon8:c.C2397T:p.R799R	1	mut	1	0	228	-206	10890554	10890555	0	0	0
450	chr2R.10959829.A	chr2R	396467	SNP	dll	G.A	G	A	10959829	intergenic	lncRNA:CR45228\x3bluna	.	1	mut	0	1	-2627	52	10959828	10959829	1	0	0
451	chr2R.10971869.C	chr2R	2341.05	SNP	dll	T.C	T	C	10971869	intergenic	lncRNA:CR45228\x3bluna	.	7	mut	0	1	-1363	72	10971868	10971869	1	0	0
452	chr2R.10987191.A	chr2R	823341	SNP	bcd_and_dll	G.A	G	A	10987191	intronic	luna	.	25	mut	1	1	830	-30	10987190	10987191	1	0	0
453	chr2R.11210938.T	chr2R	131744	SNP	bcd	C.T	C	T	11210938	exonic	shn	shn:NM_057376:exon5:c.C2451T:p.N817N,shn:NM_134279:exon5:c.C2451T:p.N817N,shn:NM_001273953:exon6:c.C2451T:p.N817N,shn:NM_057375:exon6:c.C2451T:p.N817N,shn:NM_206091:exon6:c.C2586T:p.N862N	1	mut	1	0	-260	666	11210937	11210938	0	0	0
454	chr2R.11226894.T	chr2R	1127	SNP	dll	C.T	C	T	11226894	UTR3	metro	.	1	mut	0	1	-237	-187	11226893	11226894	1	0	0
455	chr2R.11230132.T	chr2R	443066	SNP	dll	C.T	C	T	11230132	intronic	metro	.	1	mut	0	1	542	526	11230131	11230132	0	0	0
456	chr2R.11230856.A	chr2R	370581	SNP	bcd	G.A	G	A	11230856	intronic	metro	.	1	mut	1	0	-176	-192	11230855	11230856	0	0	0
457	chr2R.11341516.A	chr2R	328776	SNP	dll	G.A	G	A	11341516	upstream\x3bdownstream	etaTry\x3bthetaTry	.	1	mut	0	1	380	126	11341515	11341516	0	0	0
458	chr2R.11346042.T	chr2R	2651.68	SNP	dll	C.T	C	T	11346042	exonic	epsilonTry	epsilonTry:NM_080373:exon1:c.G6A:p.L2L	1	mut	0	1	-921	999	11346041	11346042	0	0	0
459	chr2R.11456976.T	chr2R	1481.16	SNP	dll	C.T	C	T	11456976	intronic	E	.	1	mut	0	1	623	-87	11456975	11456976	0	0	0
460	chr2R.11516469.A	chr2R	333814	SNP	dll	G.A	G	A	11516469	intergenic	inv\x3ben	.	14	mut	0	1	-349	572	11516468	11516469	0	0	0
461	chr2R.11572499.A	chr2R	140769	SNP	dll	G.A	G	A	11572499	intergenic	en\x3btou	.	1	mut	0	1	324	-6	11572498	11572499	1	0	0
462	chr2R.11600272.A	chr2R	2840.32	SNP	dll	G.A	G	A	11600272	intronic	tou	.	2	mut	0	1	1920	-460	11600271	11600272	0	0	0
463	chr2R.11600390.A	chr2R	580827	SNP	bcd	G.A	G	A	11600390	intronic	tou	.	1	mut	1	0	1802	369	11600389	11600390	0	0	0
464	chr2R.11606001.A	chr2R	623565	SNP	dll	G.A	G	A	11606001	intronic	tou	.	1	mut	0	1	-32	-162	11606000	11606001	0	0	0
465	chr2R.11635922.G	chr2R	460552	SNP	bcd	C.G	C	G	11635922	intronic	CG9005	.	1	mut	1	0	-2686	-381	11635921	11635922	0	0	0
466	chr2R.11645150.T	chr2R	3898.17	SNP	dll	C.T	C	T	11645150	intronic	CG9003	.	5	mut	0	1	-494	-665	11645149	11645150	1	0	0
467	chr2R.11751473.A	chr2R	519518	SNP	dll	G.A	G	A	11751473	intergenic	pyr\x3bths	.	6	mut	0	1	-2038	119	11751472	11751473	0	0	0
468	chr2R.11801431.T	chr2R	934241	SNP	dll	C.T	C	T	11801431	intronic	ths	.	1	mut	0	1	1355	-275	11801430	11801431	0	0	0
469	chr2R.11824915.ATTTTTGGGT	chr2R	302777	SNP	bcd	C.T	ATTTTTGGGC	ATTTTTGGGT	11824915	upstream	CG13192	.	1	mut	1	0	-101	-396	11824923	11824924	0	0	0
470	chr2R.11873462.T	chr2R	437806	SNP	bcd	C.T	C	T	11873462	exonic	CG13185	CG13185:NM_001103809:exon8:c.G11562A:p.L3854L	1	mut	1	0	1075	-269	11873461	11873462	0	0	0
471	chr2R.11892584.C	chr2R	241533	SNP	dll	G.C	G	C	11892584	intronic	eEF1alpha1	.	1	mut	0	1	-1982	-69	11892583	11892584	1	0	0
472	chr2R.11911600.T	chr2R	900717	SNP	dll	C.T	C	T	11911600	intronic	reb	.	1	mut	0	1	141	-102	11911599	11911600	0	0	0
473	chr2R.11982194.G	chr2R	744.03	SNP	bcd	C.G	C	G	11982194	exonic	GalT1	GalT1:NM_176148:exon2:c.G467C:p.W156S,GalT1:NM_176149:exon2:c.G467C:p.W156S	1	mut	1	0	-101	928	11982193	11982194	0	0	0
474	chr2R.11990465.T	chr2R	505079	SNP	bcd	C.T	C	T	11990465	exonic	CG8298	CG8298:NM_136874:exon3:c.C1106T:p.S369F,CG8298:NM_165860:exon3:c.C1106T:p.S369F	1	mut	1	0	41	1246	11990464	11990465	0	0	0
475	chr2R.11992040.T	chr2R	922712	SNP	dll	C.T	C	T	11992040	UTR3	CG8298	.	1	mut	0	1	114	90	11992039	11992040	0	0	0
476	chr2R.12076654.A	chr2R	366969	SNP	bcd	G.A	G	A	12076654	intronic	CG8888	.	2	mut	1	0	-75	-354	12076653	12076654	0	0	0
477	chr2R.12107180.G	chr2R	2344.05	SNP	ctrl	A.G	A	G	12107180	intronic	jeb	.	9	ctrl	0	0	429	-211	12107179	12107180	0	0	0
478	chr2R.12186242.A	chr2R	725651	SNP	dll	G.A	G	A	12186242	intronic	Cyp6g1	.	1	mut	0	1	792	9	12186241	12186242	0	0	0
479	chr2R.12233555.T	chr2R	2280.78	SNP	dll	C.T	C	T	12233555	downstream	lncRNA:CR44313	.	2	mut	0	1	302	-89	12233554	12233555	1	0	0
480	chr2R.12233705.T	chr2R	1894.49	SNP	dll	C.T	C	T	12233705	downstream	lncRNA:CR44313	.	2	mut	0	1	152	-239	12233704	12233705	0	0	0
481	chr2R.12233786.T	chr2R	1472.2	SNP	dll	C.T	C	T	12233786	downstream	lncRNA:CR44313	.	2	mut	0	1	71	219	12233785	12233786	0	0	0
482	chr2R.12307447.T	chr2R	1168.72	SNP	dll	C.T	C	T	12307447	exonic	CG17739	CG17739:NM_136913:exon2:c.C160T:p.P54S	2	mut	0	1	-740	-267	12307446	12307447	0	0	0
483	chr2R.12335024.A	chr2R	792483	SNP	dll	C.A	C	A	12335024	upstream	CG8490	.	1	mut	0	1	2494	115	12335023	12335024	0	1	0
484	chr2R.12344558.TTTTTTTTTAAAC	chr2R	729627	SNP	dll	C.T	CTTTTTTTTAAAC	TTTTTTTTTAAAC	12344558	UTR5	CG8839	.	3	mut	0	1	231	-672	12344557	12344558	0	1	1
485	chr2R.12389349.C	chr2R	288044	SNP	ctrl	A.C	A	C	12389349	exonic	Cpr49Ac	Cpr49Ac:NM_001299415:exon6:c.A512C:p.D171A,Cpr49Ac:NM_001299416:exon6:c.A602C:p.D201A,Cpr49Ac:NM_001299417:exon6:c.A602C:p.D201A,Cpr49Ac:NM_136928:exon7:c.A539C:p.D180A,Cpr49Ac:NM_165892:exon7:c.A629C:p.D210A	1	ctrl	0	0	1332	710	12389348	12389349	0	0	0
486	chr2R.12428383.T	chr2R	395828	SNP	bcd	A.T	A	T	12428383	upstream\x3bdownstream	CG13154\x3bNup54	.	1	mut	1	0	860	146	12428382	12428383	0	0	0
487	chr2R.12437960.T	chr2R	2233.21	SNP	dll	C.T	C	T	12437960	intronic	Dyb	.	1	mut	0	1	-44	-74	12437959	12437960	1	0	0
488	chr2R.12461625.T	chr2R	1909.19	SNP	dll	C.T	C	T	12461625	intronic	Lac	.	2	mut	0	1	3072	41	12461624	12461625	1	0	0
489	chr2R.12483890.T	chr2R	1341.59	SNP	dll	C.T	C	T	12483890	intronic	Dh44-R2	.	1	mut	0	1	19	-411	12483889	12483890	0	0	0
490	chr2R.12516716.G	chr2R	564107	SNP	ctrl	T.G	T	G	12516716	exonic	CG13151	CG13151:NM_136949:exon1:c.T1273G:p.L425V	1	ctrl	0	0	158	-1494	12516715	12516716	0	0	0
491	chr2R.12582854.A	chr2R	2965.94	SNP	dll	G.A	G	A	12582854	exonic	Sin3A	Sin3A:NM_001201983:exon4:c.C2716T:p.R906C,Sin3A:NM_001259353:exon4:c.C2716T:p.R906C,Sin3A:NM_001299425:exon4:c.C2716T:p.R906C,Sin3A:NM_001299426:exon4:c.C2716T:p.R906C,Sin3A:NM_001316418:exon4:c.C2716T:p.R906C,Sin3A:NM_136955:exon4:c.C2716T:p.R906C,Sin3A:NM_165915:exon4:c.C2716T:p.R906C,Sin3A:NM_165916:exon4:c.C2716T:p.R906C,Sin3A:NM_165917:exon4:c.C2716T:p.R906C,Sin3A:NM_001201984:exon5:c.C2716T…	6	mut	0	1	2121	1519	12582853	12582854	0	0	0
492	chr2R.12675646.T	chr2R	188.21	SNP	bcd	C.T	C	T	12675646	intronic	GLS	.	1	mut	1	0	9	-42	12675645	12675646	1	0	0
493	chr2R.12683172.T	chr2R	557846	SNP	dll	C.T	C	T	12683172	exonic	Nup188	Nup188:NM_001259354:exon5:c.G2652A:p.Q884Q,Nup188:NM_136966:exon5:c.G2652A:p.Q884Q	2	mut	0	1	232	443	12683171	12683172	0	0	0
494	chr2R.12757621.A	chr2R	457912	SNP	dll	G.A	G	A	12757621	UTR5	Dgkepsilon	.	2	mut	0	1	1725	79	12757620	12757621	0	1	1
495	chr2R.12786802.G	chr2R	29666	SNP	bcd	T.G	T	G	12786802	ncRNA_exonic	asRNA:CR45137	.	8	mut	1	0	-129	475	12786801	12786802	0	0	0
496	chr2R.12806632.C	chr2R	769407	SNP	dll	G.C	G	C	12806632	UTR5	CG17580	.	4	mut	0	1	-1894	-37	12806631	12806632	1	0	0
497	chr2R.12806642.C	chr2R	698483	SNP	dll	A.C	A	C	12806642	UTR5	CG17580	.	4	mut	0	1	-1904	-47	12806641	12806642	1	0	0
498	chr2R.12876521.T	chr2R	865169	SNP	dll	C.T	C	T	12876521	ncRNA_exonic	asRNA:CR43468	.	1	mut	0	1	621	243	12876520	12876521	0	0	0
499	chr2R.12879343.A	chr2R	2224.19	SNP	dll	G.A	G	A	12879343	UTR5	Nmda1	.	1	mut	0	1	121	-32	12879342	12879343	1	1	0
500	chr2R.12916508.A	chr2R	371727	SNP	dll	G.A	G	A	12916508	intronic	NAT1	.	1	mut	0	1	1315	-1101	12916507	12916508	0	1	0
501	chr2R.12917640.A	chr2R	17157	SNP	dll	G.A	G	A	12917640	intronic	NAT1	.	1	mut	0	1	183	987	12917639	12917640	1	1	0
502	chr2R.12984517.A	chr2R	474243	SNP	bcd	G.A	G	A	12984517	upstream	lncRNA:CR44339	.	1	mut	1	0	-924	-216	12984516	12984517	0	0	0
503	chr2R.13104283.T	chr2R	105805	SNP	bcd	C.T	C	T	13104283	exonic	CG44341	CG44341:NM_001299443:exon2:c.C83T:p.T28I	1	mut	1	0	-1399	379	13104282	13104283	0	0	0
504	chr2R.13135081.A	chr2R	3286.58	SNP	dll	G.A	G	A	13135081	exonic	Cap-G	Cap-G:NM_001169664:exon4:c.G1563A:p.L521L,Cap-G:NM_206105:exon4:c.G1563A:p.L521L	2	mut	0	1	530	80	13135080	13135081	1	0	0
505	chr2R.13158983.A	chr2R	180872	SNP	dll	G.A	G	A	13158983	UTR5	TppII	.	1	mut	0	1	1161	370	13158982	13158983	1	1	0
506	chr2R.13181589.T	chr2R	1808.85	SNP	dll	C.T	C	T	13181589	exonic	seq	seq:NM_001032244:exon3:c.G2013A:p.T671T,seq:NM_001299450:exon3:c.G2013A:p.T671T	1	mut	0	1	-1650	-1082	13181588	13181589	0	0	0
507	chr2R.13205771.T	chr2R	3873.47	SNP	dll	C.T	C	T	13205771	intronic	CG34315\x3bOrc3	.	4	mut	0	1	-72	-468	13205770	13205771	0	0	0
508	chr2R.13227240.C	chr2R	604.25	SNP	ctrl	G.C	G	C	13227240	UTR3	Dp	.	1	ctrl	0	0	1017	240	13227239	13227240	0	0	0
509	chr2R.13348547.A	chr2R	474108	SNP	dll	G.A	G	A	13348547	intergenic	lncRNA:CR44206\x3bCG17048	.	3	mut	0	1	211	-224	13348546	13348547	0	0	0
510	chr2R.13380451.T	chr2R	1649.15	SNP	ctrl	C.T	C	T	13380451	intergenic	CG10814\x3bCG43691	.	5	ctrl	0	0	444	-13	13380450	13380451	1	0	0
511	chr2R.13431002.A	chr2R	197264	SNP	bcd	G.A	G	A	13431002	intronic	ATP8A	.	1	mut	1	0	429	564	13431001	13431002	0	1	0
512	chr2R.13498825.T	chr2R	149947	SNP	bcd	C.T	C	T	13498825	intronic	drk	.	1	mut	1	0	686	323	13498824	13498825	0	0	0
513	chr2R.13584506.C	chr2R	561.82	SNP	dll	G.C	G	C	13584506	intronic	CG45088\x3bCG6191	.	1	mut	0	1	-2131	-11	13584505	13584506	1	0	0
514	chr2R.13624529.A	chr2R	1757.24	SNP	dll	G.A	G	A	13624529	intronic	CG17716	.	2	mut	0	1	469	-588	13624528	13624529	0	0	0
515	chr2R.13664148.A	chr2R	945257	SNP	ctrl	G.A	G	A	13664148	intronic	CG17716	.	1	ctrl	0	0	-562	-76	13664147	13664148	1	0	0
516	chr2R.13720813.A	chr2R	146668	SNP	bcd	G.A	G	A	13720813	intronic	CG17716	.	1	mut	1	0	-59	-53	13720812	13720813	1	0	0
517	chr2R.13885172.A	chr2R	2827.64	SNP	dll	G.A	G	A	13885172	exonic	shot	shot:NM_166019:exon12:c.C13737T:p.S4579S	3	mut	0	1	714	-2041	13885171	13885172	0	0	0
518	chr2R.13896291.T	chr2R	107172	SNP	bcd_and_dll	G.T	G	T	13896291	intronic	shot	.	17	mut	1	1	97	-79	13896290	13896291	0	0	0
519	chr2R.14152988.T	chr2R	266794	SNP	dll	A.T	A	T	14152988	exonic	Rcd1	Rcd1:NM_001274033:exon1:c.T14A:p.F5Y,Rcd1:NM_001274035:exon1:c.T14A:p.F5Y,Rcd1:NM_166031:exon1:c.T14A:p.F5Y	1	mut	0	1	1359	28	14152987	14152988	0	0	0
520	chr2R.14163329.T	chr2R	494678	SNP	dll	C.T	C	T	14163329	exonic	eIF3m	eIF3m:NM_001299478:exon3:c.G1033A:p.A345T,eIF3m:NM_137088:exon3:c.G1033A:p.A345T	1	mut	0	1	-1915	-1965	14163328	14163329	0	0	0
521	chr2R.14286697.T	chr2R	1200.96	SNP	bcd	C.T	C	T	14286697	exonic	Ih	Ih:NM_001038858:exon2:c.C1067T:p.A356V,Ih:NM_001038859:exon3:c.C1067T:p.A356V,Ih:NM_001144195:exon3:c.C1067T:p.A356V,Ih:NM_001144196:exon3:c.C1067T:p.A356V,Ih:NM_001144197:exon3:c.C1067T:p.A356V	2	mut	1	0	-208	1093	14286696	14286697	0	0	0
522	chr2R.14338768.T	chr2R	467334	SNP	bcd	C.T	C	T	14338768	intronic	Shrm	.	1	mut	1	0	-360	310	14338767	14338768	0	0	0
523	chr2R.14378618.A	chr2R	2874.17	SNP	dll	G.A	G	A	14378618	UTR5	Dh44-R1	.	8	mut	0	1	-266	91	14378617	14378618	0	0	0
524	chr2R.14601260.A	chr2R	9894.74	SNP	dll	G.A	G	A	14601260	upstream\x3bdownstream	Blos1\x3bRpI1\x3btra2	.	9	mut	0	1	1001	-509	14601259	14601260	0	0	0
525	chr2R.14605211.T	chr2R	1025.54	SNP	dll	C.T	C	T	14605211	UTR5	CG12868	.	1	mut	0	1	-108	-44	14605210	14605211	1	0	0
526	chr2R.14644135.A	chr2R	297.52	SNP	ctrl	C.A	C	A	14644135	intergenic	CG12862\x3bCG10139	.	2	ctrl	0	0	656	-23	14644134	14644135	1	0	0
527	chr2R.14646571.T	chr2R	148092	SNP	dll	C.T	C	T	14646571	downstream	CG10139	.	1	mut	0	1	83	-417	14646570	14646571	0	0	0
528	chr2R.14752206.A	chr2R	270691	SNP	bcd	G.A	G	A	14752206	UTR5	Rpn6	.	1	mut	1	0	1059	297	14752205	14752206	0	1	1
529	chr2R.14756499.A	chr2R	776741	SNP	dll	G.A	G	A	14756499	upstream\x3bdownstream	CG10151\x3bND-B15\x3bTrs31	.	5	mut	0	1	303	-155	14756498	14756499	0	1	1
530	chr2R.14835418.A	chr2R	741923	SNP	dll	C.A	C	A	14835418	intergenic	CG10205\x3bNaPi-T	.	1	mut	0	1	-234	-5	14835417	14835418	1	0	0
531	chr2R.14841318.A	chr2R	219684	SNP	dll	G.A	G	A	14841318	intergenic	CG10205\x3bNaPi-T	.	1	mut	0	1	567	-982	14841317	14841318	0	0	0
532	chr2R.14852517.A	chr2R	2588.81	SNP	dll	G.A	G	A	14852517	exonic	SMC2	SMC2:NM_137151:exon1:c.C38T:p.S13F	7	mut	0	1	-118	105	14852516	14852517	0	0	1
533	chr2R.14908694.A	chr2R	560999	SNP	ctrl	G.A	G	A	14908694	intronic	Kank	.	16	ctrl	0	0	3904	37	14908693	14908694	1	0	0
534	chr2R.14936037.T	chr2R	3346.94	SNP	dll	C.T	C	T	14936037	intronic	Lap1	.	1	mut	0	1	826	71	14936036	14936037	0	1	0
535	chr2R.15025717.A	chr2R	820656	SNP	dll	G.A	G	A	15025717	intronic	hbs	.	1	mut	0	1	-1050	-8	15025716	15025717	1	0	0
536	chr2R.15031300.T	chr2R	140409	SNP	ctrl	G.T	G	T	15031300	intronic	hbs	.	2	ctrl	0	0	707	-8	15031299	15031300	1	0	0
537	chr2R.15046646.T	chr2R	158612	SNP	bcd	C.T	C	T	15046646	intergenic	hbs\x3blncRNA:CR43622	.	2	mut	1	0	155	11	15046645	15046646	1	0	0
538	chr2R.15069323.T	chr2R	161387	SNP	dll	C.T	C	T	15069323	intergenic	CG33467\x3blncRNA:CR44457	.	1	mut	0	1	2627	17	15069322	15069323	0	0	0
539	chr2R.15157522.A	chr2R	718684	SNP	ctrl	G.A	G	A	15157522	intronic	igl	.	1	ctrl	0	0	1460	-33	15157521	15157522	0	0	0
540	chr2R.15254961.T	chr2R	244283	SNP	dll	C.T	C	T	15254961	exonic	scb	scb:NM_079026:exon2:c.C1104T:p.I368I,scb:NM_166083:exon2:c.C1104T:p.I368I	1	mut	0	1	389	-3141	15254960	15254961	0	0	0
541	chr2R.15301560.A	chr2R	873638	SNP	dll	G.A	G	A	15301560	intronic	Trpm	.	3	mut	0	1	-1722	551	15301559	15301560	0	0	0
542	chr2R.15334999.A	chr2R	132986	SNP	bcd	G.A	G	A	15334999	intronic	Hr51	.	1	mut	1	0	109	-514	15334998	15334999	0	0	0
543	chr2R.15475466.T	chr2R	167847	SNP	dll	C.T	C	T	15475466	intronic	CG8180	.	1	mut	0	1	52	-80	15475465	15475466	1	0	0
544	chr2R.15490116.T	chr2R	731357	SNP	dll	C.T	C	T	15490116	intronic	CG12964	.	1	mut	0	1	510	-161	15490115	15490116	0	0	0
545	chr2R.15545722.T	chr2R	434707	SNP	bcd	C.T	C	T	15545722	exonic	CG8192	CG8192:NM_137203:exon2:c.G189A:p.T63T	1	mut	1	0	891	-1538	15545721	15545722	0	0	0
546	chr2R.15637768.T	chr2R	236331	SNP	dll	C.T	C	T	15637768	exonic	CG42524	CG42524:NM_001169689:exon3:c.C139T:p.P47S,CG42524:NM_001259417:exon3:c.C139T:p.P47S,CG42524:NM_001299536:exon3:c.C139T:p.P47S	1	mut	0	1	-46	168	15637767	15637768	0	0	0
547	chr2R.15644958.C	chr2R	77831	SNP	bcd	G.C	G	C	15644958	intronic	CG42524	.	1	mut	1	0	-261	357	15644957	15644958	0	0	0
548	chr2R.15706679.T	chr2R	344882	SNP	dll	C.T	C	T	15706679	intergenic	CG30080\x3bCG30083	.	3	mut	0	1	-212	253	15706678	15706679	0	0	0
549	chr2R.15739822.A	chr2R	2383.29	SNP	dll	G.A	G	A	15739822	intronic	CG30089	.	1	mut	0	1	-1011	-30	15739821	15739822	1	0	0
550	chr2R.15765384.A	chr2R	307792	SNP	dll	G.A	G	A	15765384	exonic	Zasp52	Zasp52:NM_001274081:exon4:c.C4514T:p.P1505L,Zasp52:NM_001274077:exon11:c.C3194T:p.P1065L,Zasp52:NM_001274085:exon11:c.C1388T:p.P463L,Zasp52:NM_001299538:exon11:c.C5492T:p.P1831L,Zasp52:NM_001316421:exon11:c.C5666T:p.P1889L,Zasp52:NM_001032249:exon12:c.C5822T:p.P1941L,Zasp52:NM_001274078:exon12:c.C3041T:p.P1014L,Zasp52:NM_001274083:exon12:c.C1601T:p.P534L,Zasp52:NM_001274076:exon13:c.C1931T:p.P644…	1	mut	0	1	95	-484	15765383	15765384	0	0	0
551	chr2R.15793335.A	chr2R	135865	SNP	dll	G.A	G	A	15793335	intronic	Zasp52	.	1	mut	0	1	1447	-302	15793334	15793335	1	0	0
552	chr2R.15794448.T	chr2R	457.93	SNP	dll	C.T	C	T	15794448	UTR5	tun	.	3	mut	0	1	334	-101	15794447	15794448	0	0	0
553	chr2R.15801267.A	chr2R	120141	SNP	bcd	G.A	G	A	15801267	intronic	Zasp52\x3btun	.	1	mut	1	0	-38	217	15801266	15801267	0	0	0
554	chr2R.15839993.A	chr2R	441038	SNP	dll	G.A	G	A	15839993	intronic	tun	.	1	mut	0	1	-484	-69	15839992	15839993	1	0	0
555	chr2R.15921611.T	chr2R	323212	SNP	dll	C.T	C	T	15921611	intronic	sli	.	1	mut	0	1	-808	-1744	15921610	15921611	0	0	0
556	chr2R.15922131.T	chr2R	144041	SNP	dll	C.T	C	T	15922131	upstream\x3bdownstream	sli\x3bbdg	.	1	mut	0	1	499	-2264	15922130	15922131	0	1	0
557	chr2R.16000227.A	chr2R	239886	SNP	bcd	G.A	G	A	16000227	UTR5	ATPCL	.	1	mut	1	0	242	717	16000226	16000227	0	1	0
558	chr2R.16055371.TAAAACTAAATTAAAG	chr2R	138595	SNP	ctrl	A.C	TAAAAATAAATTAAAG	TAAAACTAAATTAAAG	16055371	intronic	CG8405	.	1	ctrl	0	0	2271	214	16055375	16055376	0	0	0
559	chr2R.16107772.T	chr2R	405833	SNP	dll	C.T	C	T	16107772	UTR3	Ric	.	4	mut	0	1	519	15	16107771	16107772	1	0	0
560	chr2R.16167287.A	chr2R	414666	SNP	bcd	G.A	G	A	16167287	exonic	lbk	lbk:NM_137247:exon7:c.G2316A:p.V772V	1	mut	1	0	489	454	16167286	16167287	0	0	0
561	chr2R.16182647.A	chr2R	946088	SNP	ctrl	C.A	C	A	16182647	exonic	Lis-1	Lis-1:NM_001259432:exon4:c.C470A:p.A157E,Lis-1:NM_057812:exon4:c.C470A:p.A157E,Lis-1:NM_176190:exon4:c.C470A:p.A157E,Lis-1:NM_206130:exon4:c.C470A:p.A157E	1	ctrl	0	0	207	79	16182646	16182647	1	0	0
562	chr2R.16298661.A	chr2R	760027	SNP	dll	C.A	C	A	16298661	ncRNA_exonic	lncRNA:CR45232	.	14	mut	0	1	-1172	16	16298660	16298661	0	0	0
563	chr2R.16321835.T	chr2R	917846	SNP	bcd	C.T	C	T	16321835	intronic	CG30096	.	1	mut	1	0	503	-990	16321834	16321835	0	0	0
564	chr2R.16418756.A	chr2R	433114	SNP	dll	G.A	G	A	16418756	exonic	Menl-1	Menl-1:NM_001032257:exon2:c.C380T:p.A127V	2	mut	0	1	1829	336	16418755	16418756	0	0	0
565	chr2R.16449855.C	chr2R	337843	SNP	dll	T.C	T	C	16449855	intergenic	Parp16\x3bCheB53a	.	8	mut	0	1	12	16	16449854	16449855	1	0	0
566	chr2R.16514076.A	chr2R	142921	SNP	bcd	G.A	G	A	16514076	intronic	Sema2a	.	1	mut	1	0	-1322	-115	16514075	16514076	0	0	0
567	chr2R.16585323.T	chr2R	605793	SNP	dll	C.T	C	T	16585323	UTR3	Cdk4	.	1	mut	0	1	-232	105	16585322	16585323	0	0	0
568	chr2R.16668378.A	chr2R	121672	SNP	bcd	G.A	G	A	16668378	upstream	Picot	.	1	mut	1	0	-290	-542	16668377	16668378	0	0	0
569	chr2R.16829194.T	chr2R	565039	SNP	dll	C.T	C	T	16829194	ncRNA_exonic	lncRNA:CR43650	.	2	mut	0	1	2166	412	16829193	16829194	0	1	0
570	chr2R.16829568.A	chr2R	190621	SNP	dll	G.A	G	A	16829568	ncRNA_exonic	lncRNA:CR43650	.	1	mut	0	1	1792	38	16829567	16829568	1	0	0
571	chr2R.16969209.A	chr2R	871597	SNP	dll	G.A	G	A	16969209	upstream	lncRNA:CR44377	.	1	mut	0	1	82	406	16969208	16969209	0	0	0
572	chr2R.17034677.ACTAA	chr2R	408114	SNP	dll	G.A	GCTAA	ACTAA	17034677	exonic	RhoGEF2	RhoGEF2:NM_001259452:exon6:c.G1011A:p.K337K,RhoGEF2:NM_001299586:exon6:c.G1011A:p.K337K,RhoGEF2:NM_057969:exon6:c.G1011A:p.K337K,RhoGEF2:NM_206146:exon6:c.G1011A:p.K337K,RhoGEF2:NM_206147:exon6:c.G1011A:p.K337K	4	mut	0	1	-867	150	17034676	17034677	0	0	0
573	chr2R.17063333.A	chr2R	302246	SNP	dll	G.A	G	A	17063333	exonic	CG6967	CG6967:NM_166214:exon2:c.G150A:p.L50L,CG6967:NM_137341:exon3:c.G150A:p.L50L	1	mut	0	1	-689	-427	17063332	17063333	0	0	0
574	chr2R.17141958.A	chr2R	181151	SNP	dll	G.A	G	A	17141958	downstream	asRNA:CR44386	.	1	mut	0	1	-3041	573	17141957	17141958	0	0	0
575	chr2R.17143601.A	chr2R	557223	SNP	dll	G.A	G	A	17143601	ncRNA_exonic	snoRNA:U3:54Aa\x3bsnoRNA:U3:54Ab	.	6	mut	0	1	1687	-330	17143600	17143601	0	1	1
576	chr2R.17145631.T	chr2R	187499	SNP	dll	C.T	C	T	17145631	upstream	snoRNA:U3:54Aa\x3bsnoRNA:U3:54Ab	.	1	mut	0	1	-337	465	17145630	17145631	0	1	1
577	chr2R.17318725.T	chr2R	1136.83	SNP	dll	C.T	C	T	17318725	intronic	mbl	.	4	mut	0	1	509	290	17318724	17318725	0	0	0
578	chr2R.17342683.A	chr2R	723961	SNP	dll	G.A	G	A	17342683	intronic	mbl	.	1	mut	0	1	196	242	17342682	17342683	0	0	0
579	chr2R.17362851.T	chr2R	153676	SNP	ctrl	C.T	C	T	17362851	exonic	mbl	mbl:NM_001144216:exon6:c.C1235T:p.P412L,mbl:NM_001274118:exon6:c.C1643T:p.P548L,mbl:NM_001259464:exon7:c.C1277T:p.P426L,mbl:NM_001259466:exon7:c.C1487T:p.P496L,mbl:NM_001274117:exon7:c.C1736T:p.P579L,mbl:NM_001274119:exon7:c.C1685T:p.P562L,mbl:NM_001259462:exon8:c.C1721T:p.P574L	1	ctrl	0	0	0	-1449	17362850	17362851	1	0	0
580	chr2R.17467301.A	chr2R	1239.01	SNP	dll	G.A	G	A	17467301	exonic	Tes	Tes:NM_137371:exon3:c.C1632T:p.S544S	3	mut	0	1	827	750	17467300	17467301	0	0	0
581	chr2R.17501347.T	chr2R	709272	SNP	dll	C.T	C	T	17501347	intergenic	CG30103\x3bnw	.	3	mut	0	1	567	-250	17501346	17501347	0	0	0
582	chr2R.17558037.T	chr2R	333335	SNP	dll	C.T	C	T	17558037	intronic	Klp54D	.	1	mut	0	1	-1837	-13	17558036	17558037	0	0	0
583	chr2R.17562543.A	chr2R	495385	SNP	dll	G.A	G	A	17562543	intronic	Klp54D	.	2	mut	0	1	1921	760	17562542	17562543	0	0	0
584	chr2R.17749277.TAACC	chr2R	135108	SNP	ctrl	C.T	CAACC	TAACC	17749277	exonic	CG10931	CG10931:NM_137417:exon1:c.C260T:p.A87V	1	ctrl	0	0	-13	73	17749276	17749277	1	0	0
585	chr2R.17775322.A	chr2R	960416	SNP	bcd	G.A	G	A	17775322	exonic	fab1	fab1:NM_137425:exon9:c.C5356T:p.Q1786X,fab1:NM_206158:exon9:c.C5356T:p.Q1786X	1	mut	1	0	-72	-335	17775321	17775322	0	0	0
586	chr2R.17862310.A	chr2R	147.99	SNP	bcd	G.A	G	A	17862310	exonic	thr	thr:NM_001299623:exon3:c.C3428T:p.A1143V,thr:NM_166257:exon3:c.C3428T:p.A1143V	1	mut	1	0	600	374	17862309	17862310	0	0	0
587	chr2R.17871418.A	chr2R	264805	SNP	dll	G.A	G	A	17871418	UTR5	Mapmodulin	.	1	mut	0	1	-1546	302	17871417	17871418	0	1	0
588	chr2R.17895485.A	chr2R	2131.43	SNP	dll	G.A	G	A	17895485	exonic	CG14491	CG14491:NM_137432:exon1:c.G408A:p.E136E	2	mut	0	1	86	194	17895484	17895485	1	0	0
589	chr2R.18160829.T	chr2R	225796	SNP	bcd_and_dll	C.T	C	T	18160829	UTR5	Naus	.	2	mut	1	1	1	-42	18160828	18160829	1	0	0
590	chr2R.18172575.A	chr2R	795715	SNP	dll	G.A	G	A	18172575	UTR5	Dgp-1	.	1	mut	0	1	-487	29	18172574	18172575	0	0	0
591	chr2R.18239086.T	chr2R	244079	SNP	ctrl	G.T	G	T	18239086	intergenic	fj\x3blncRNA:CR44420	.	1	ctrl	0	0	-1333	-918	18239085	18239086	0	0	0
592	chr2R.18279329.A	chr2R	552324	SNP	dll	G.A	G	A	18279329	UTR3	sbb	.	1	mut	0	1	265	154	18279328	18279329	1	0	0
593	chr2R.18347730.A	chr2R	368216	SNP	dll	G.A	G	A	18347730	intronic	sbb	.	2	mut	0	1	-552	-1095	18347729	18347730	0	0	0
594	chr2R.18357145.T	chr2R	806.29	SNP	dll	C.T	C	T	18357145	UTR5	sbb	.	2	mut	0	1	-1407	49	18357144	18357145	0	1	0
595	chr2R.18480205.A	chr2R	537301	SNP	dll	G.A	G	A	18480205	intronic	CG30116	.	1	mut	0	1	-623	365	18480204	18480205	0	0	0
596	chr2R.18519951.A	chr2R	6068.55	SNP	dll	G.A	G	A	18519951	intronic	CG43066	.	9	mut	0	1	-3558	-3	18519950	18519951	1	0	0
597	chr2R.18600410.GCA	chr2R	464635	SNP	dll	G.A	GCG	GCA	18600410	intronic	GEFmeso	.	2	mut	0	1	-1254	708	18600411	18600412	0	0	0
598	chr2R.18624548.A	chr2R	325128	SNP	bcd	G.A	G	A	18624548	exonic	Atg7	Atg7:NM_137506:exon2:c.C356T:p.P119L	1	mut	1	0	319	-2609	18624547	18624548	1	0	0
599	chr2R.18882021.T	chr2R	635418	SNP	bcd	C.T	C	T	18882021	intronic	sano	.	1	mut	1	0	-665	134	18882020	18882021	0	0	0
600	chr2R.18892745.T	chr2R	241574	SNP	dll	C.T	C	T	18892745	intronic	sano	.	2	mut	0	1	-381	211	18892744	18892745	0	0	0
601	chr2R.18940201.A	chr2R	680748	SNP	dll	G.A	G	A	18940201	intronic	sano	.	1	mut	0	1	-960	187	18940200	18940201	0	0	0
602	chr2R.18958593.T	chr2R	1066.93	SNP	dll	C.T	C	T	18958593	UTR3	sano	.	1	mut	0	1	7059	29	18958592	18958593	1	0	0
603	chr2R.19095829.A	chr2R	858718	SNP	dll	G.A	G	A	19095829	exonic	Ir56a	Ir56a:NM_166323:exon1:c.C346T:p.L116F	2	mut	0	1	474	-56	19095828	19095829	1	0	0
604	chr2R.19143260.A	chr2R	3651.43	SNP	dll	G.A	G	A	19143260	intronic	ena	.	2	mut	0	1	-862	-281	19143259	19143260	0	0	0
605	chr2R.19150812.C	chr2R	215352	SNP	bcd	T.C	T	C	19150812	intronic	ena	.	1	mut	1	0	-110	-120	19150811	19150812	0	0	0
606	chr2R.19415277.A	chr2R	464673	SNP	dll	G.A	G	A	19415277	intronic	hts	.	2	mut	0	1	4249	1209	19415276	19415277	0	1	0
607	chr2R.19442443.T	chr2R	1536.7	SNP	dll	C.T	C	T	19442443	UTR5	RpL11	.	1	mut	0	1	-647	-445	19442442	19442443	0	0	0
608	chr2R.19450767.T	chr2R	249132	SNP	dll	C.T	C	T	19450767	intronic	betaTub56D	.	1	mut	0	1	-674	247	19450766	19450767	0	1	0
609	chr2R.19455263.C	chr2R	491153	SNP	bcd	T.C	T	C	19455263	UTR3	CG7744	.	1	mut	1	0	119	0	19455262	19455263	0	0	0
610	chr2R.19580683.T	chr2R	314462	SNP	bcd	C.T	C	T	19580683	intronic	sm	.	1	mut	1	0	1266	257	19580682	19580683	0	0	0
611	chr2R.19696408.C	chr2R	114099	SNP	ctrl	G.C	G	C	19696408	ncRNA_exonic	lncRNA:CR44506	.	1	ctrl	0	0	-1925	-116	19696407	19696408	0	0	0
612	chr2R.19728196.T	chr2R	190186	SNP	dll	C.T	C	T	19728196	intergenic	snoRNA:185\x3b5SrRNA:CR33452	.	1	mut	0	1	-2783	109	19728195	19728196	0	1	0
613	chr2R.19811952.A	chr2R	769587	SNP	dll	G.A	G	A	19811952	intergenic	lncRNA:CR45231\x3bObp56h	.	2	mut	0	1	-330	273	19811951	19811952	0	0	0
614	chr2R.19833174.A	chr2R	51298	SNP	bcd	G.A	G	A	19833174	downstream	Toll-7	.	1	mut	1	0	-1042	-481	19833173	19833174	0	0	0
615	chr2R.19877164.T	chr2R	1488.31	SNP	dll	C.T	C	T	19877164	intergenic	lncRNA:CR44460\x3bCG13872	.	1	mut	0	1	1604	90	19877163	19877164	1	0	0
616	chr2R.19976456.T	chr2R	182703	SNP	dll	C.T	C	T	19976456	intergenic	CG44623\x3bCG8654	.	1	mut	0	1	-633	-281	19976455	19976456	0	0	0
617	chr2R.20055208.A	chr2R	278835	SNP	ctrl	C.A	C	A	20055208	intergenic	lncRNA:CR44630\x3blncRNA:CR44631	.	1	ctrl	0	0	640	203	20055207	20055208	0	0	0
618	chr2R.20458977.T	chr2R	175401	SNP	dll	C.T	C	T	20458977	intronic	side-VIII	.	1	mut	0	1	-542	20	20458976	20458977	1	0	0
619	chr2R.20493525.A	chr2R	247924	SNP	bcd	G.A	G	A	20493525	intergenic	lncRNA:CR44643\x3bObp57c	.	1	mut	1	0	-576	-843	20493524	20493525	0	0	0
620	chr2R.20506596.T	chr2R	443006	SNP	dll	C.T	C	T	20506596	ncRNA_exonic	lncRNA:CR44645	.	1	mut	0	1	-808	73	20506595	20506596	1	0	0
621	chr2R.20543287.A	chr2R	90718	SNP	dll	G.A	G	A	20543287	intergenic	lncRNA:CR44652\x3bCG30148	.	1	mut	0	1	-535	-283	20543286	20543287	0	0	0
622	chr2R.20581711.A	chr2R	285696	SNP	bcd	G.A	G	A	20581711	intronic	qsm	.	1	mut	1	0	-130	562	20581710	20581711	1	0	0
623	chr2R.20624253.A	chr2R	1532.28	SNP	bcd_and_dll	G.A	G	A	20624253	exonic	FAM21	FAM21:NM_137652:exon4:c.G471A:p.A157A	5	mut	1	1	-923	-681	20624252	20624253	0	0	0
624	chr2R.20625270.C	chr2R	303701	SNP	ctrl	G.C	G	C	20625270	exonic	FAM21	FAM21:NM_137652:exon4:c.G1488C:p.L496F	1	ctrl	0	0	910	349	20625269	20625270	0	0	0
625	chr2R.20629144.T	chr2R	748035	SNP	dll	C.T	C	T	20629144	exonic	Rcd6	Rcd6:NM_001169746:exon4:c.G1194A:p.V398V,Rcd6:NM_137653:exon4:c.G1194A:p.V398V	1	mut	0	1	766	1171	20629143	20629144	0	0	0
626	chr2R.20645709.T	chr2R	2246.91	SNP	dll	C.T	C	T	20645709	exonic	DMAP1	DMAP1:NM_137659:exon5:c.C1293T:p.S431S	1	mut	0	1	-942	8	20645708	20645709	1	0	0
627	chr2R.20727534.T	chr2R	59099	SNP	dll	C.T	C	T	20727534	intronic	dpr1	.	1	mut	0	1	-700	-181	20727533	20727534	0	0	0
628	chr2R.20730401.T	chr2R	178571	SNP	ctrl	A.T	A	T	20730401	exonic	CG13442	CG13442:NM_137667:exon2:c.T45A:p.H15Q	1	ctrl	0	0	299	491	20730400	20730401	0	0	0
629	chr2R.20854087.A	chr2R	1256.94	SNP	dll	G.A	G	A	20854087	intergenic	CG9993\x3bCAH14	.	4	mut	0	1	499	-34	20854086	20854087	1	0	0
630	chr2R.21060391.G	chr2R	986616	SNP	dll	A.G	A	G	21060391	exonic	CG15653	CG15653:NM_137696:exon1:c.T78C:p.A26A	1	mut	0	1	420	-580	21060390	21060391	0	0	0
631	chr2R.21086680.AACAA	chr2R	6271.31	SNP	dll	G.A	GACAA	AACAA	21086680	exonic	Treh	Treh:NM_166421:exon3:c.G1473A:p.K491K,Treh:NM_166424:exon3:c.G1581A:p.K527K,Treh:NM_166425:exon3:c.G1338A:p.K446K,Treh:NM_001274186:exon4:c.G1473A:p.K491K,Treh:NM_080082:exon4:c.G1473A:p.K491K,Treh:NM_166422:exon4:c.G1473A:p.K491K,Treh:NM_166423:exon4:c.G1581A:p.K527K	5	mut	0	1	-1622	1282	21086679	21086680	0	0	0
632	chr2R.21180647.A	chr2R	294821	SNP	dll	G.A	G	A	21180647	intronic	Pu	.	1	mut	0	1	-1649	-347	21180646	21180647	0	0	0
633	chr2R.21220582.A	chr2R	122737	SNP	dll	G.A	G	A	21220582	exonic	ASPP	ASPP:NM_176243:exon4:c.C1835T:p.P612L,ASPP:NM_137721:exon5:c.C1688T:p.P563L	1	mut	0	1	-856	-945	21220581	21220582	1	0	0
634	chr2R.21301846.A	chr2R	2846.24	SNP	dll	G.A	G	A	21301846	intronic	CG42672	.	1	mut	0	1	1191	-107	21301845	21301846	0	0	0
635	chr2R.21342621.T	chr2R	432676	SNP	bcd	C.T	C	T	21342621	exonic	BBS9	BBS9:NM_001144255:exon2:c.C579T:p.S193S	2	mut	1	0	-327	1064	21342620	21342621	0	0	0
636	chr2R.21457979.A	chr2R	817806	SNP	dll	G.A	G	A	21457979	intronic	Sdc	.	1	mut	0	1	600	377	21457978	21457979	0	0	0
637	chr2R.21494916.A	chr2R	117744	SNP	bcd	G.A	G	A	21494916	intronic	Fkbp14	.	1	mut	1	0	17	-591	21494915	21494916	0	0	0
638	chr2R.21528350.T	chr2R	1267.29	SNP	dll	C.T	C	T	21528350	intronic	Egfr	.	3	mut	0	1	-1190	0	21528349	21528350	1	0	0
639	chr2R.21645533.A	chr2R	100186	SNP	dll	G.A	G	A	21645533	upstream	CG10082	.	1	mut	0	1	-443	-42	21645532	21645533	1	0	0
640	chr2R.21647250.T	chr2R	293486	SNP	bcd	C.T	C	T	21647250	intronic	CG10082	.	1	mut	1	0	-193	-117	21647249	21647250	0	0	0
641	chr2R.21691623.T	chr2R	642338	SNP	dll	C.T	C	T	21691623	UTR5	CG42496\x3bPpcdc	.	2	mut	0	1	-735	-219	21691622	21691623	1	0	0
642	chr2R.21712608.A	chr2R	1124.98	SNP	dll	G.A	G	A	21712608	intronic	HmgD	.	1	mut	0	1	-2019	180	21712607	21712608	0	0	0
643	chr2R.21757818.G	chr2R	924606	SNP	bcd	A.G	A	G	21757818	exonic	Grx1t	Grx1t:NM_137765:exon1:c.A328G:p.I110V	1	mut	1	0	-1384	300	21757817	21757818	0	0	0
644	chr2R.21928209.C	chr2R	247535	SNP	dll	G.C	G	C	21928209	intronic	Fili	.	1	mut	0	1	1524	351	21928208	21928209	0	0	0
645	chr2R.22177513.A	chr2R	217651	SNP	bcd	G.A	G	A	22177513	exonic	CG11170	CG11170:NM_001299778:exon2:c.C975T:p.C325C,CG11170:NM_001299779:exon2:c.C975T:p.C325C,CG11170:NM_166516:exon2:c.C975T:p.C325C	1	mut	1	0	62	-66	22177512	22177513	1	0	0
646	chr2R.22216871.A	chr2R	531516	SNP	bcd	C.A	C	A	22216871	UTR3	ari-2	.	3	mut	1	0	1218	73	22216870	22216871	1	0	0
647	chr2R.22250105.T	chr2R	289309	SNP	ctrl	C.T	C	T	22250105	intronic	dve	.	1	ctrl	0	0	125	-332	22250104	22250105	0	0	0
648	chr2R.22459821.T	chr2R	989671	SNP	bcd	C.T	C	T	22459821	intronic	CG10384	.	1	mut	1	0	70	341	22459820	22459821	0	0	0
649	chr2R.22669352.A	chr2R	511654	SNP	ctrl	G.A	G	A	22669352	UTR5	CG13516	.	1	ctrl	0	0	-744	-172	22669351	22669352	0	0	0
650	chr2R.22703241.T	chr2R	204.89	SNP	bcd	C.T	C	T	22703241	exonic	Obp59a	Obp59a:NM_176249:exon2:c.C444T:p.N148N	1	mut	1	0	-895	1226	22703240	22703241	0	0	0
651	chr2R.22797352.A	chr2R	3651.59	SNP	dll	G.A	G	A	22797352	UTR5	CG42260	.	2	mut	0	1	-1127	-133	22797351	22797352	0	0	0
652	chr2R.22802767.T	chr2R	198555	SNP	dll	C.T	C	T	22802767	downstream	CycB\x3bblw	.	1	mut	0	1	-86	180	22802766	22802767	0	0	0
653	chr2R.22886058.T	chr2R	1187.7	SNP	dll	C.T	C	T	22886058	UTR5	YME1L	.	2	mut	0	1	-11	-761	22886057	22886058	1	1	0
654	chr2R.22915060.A	chr2R	143196	SNP	dll	G.A	G	A	22915060	intronic	nahoda	.	1	mut	0	1	713	-50	22915059	22915060	0	0	0
655	chr2R.22958191.A	chr2R	403878	SNP	dll	G.A	G	A	22958191	upstream	lncRNA:CR44780	.	1	mut	0	1	92	-158	22958190	22958191	0	0	0
656	chr2R.23164643.T	chr2R	1282.42	SNP	ctrl	G.T	G	T	23164643	exonic	side-V	side-V:NM_137923:exon14:c.C3307A:p.Q1103K	2	ctrl	0	0	-976	-322	23164642	23164643	0	0	0
657	chr2R.23211451.T	chr2R	933088	SNP	bcd_and_dll	C.T	C	T	23211451	exonic	LS2	LS2:NM_137925:exon1:c.G48A:p.S16S	19	mut	1	1	-1809	508	23211450	23211451	0	0	0
658	chr2R.23254419.T	chr2R	285477	SNP	dll	C.T	C	T	23254419	intergenic	RpL22-like\x3bCG12782	.	3	mut	0	1	-981	-11	23254418	23254419	1	0	0
659	chr2R.23265288.A	chr2R	161.33	SNP	bcd	G.A	G	A	23265288	exonic	CG12782	CG12782:NM_137928:exon1:c.C108T:p.S36S	2	mut	1	0	-572	571	23265287	23265288	0	0	0
660	chr2R.23397150.T	chr2R	202679	SNP	ctrl	C.T	C	T	23397150	exonic	CG3520	CG3520:NM_137948:exon7:c.G3460A:p.A1154T	1	ctrl	0	0	3287	-25	23397149	23397150	1	0	0
661	chr2R.23401495.A	chr2R	3795.41	SNP	dll	G.A	G	A	23401495	intronic	CG3520	.	3	mut	0	1	-583	-119	23401494	23401495	1	0	0
662	chr2R.23402017.T	chr2R	121105	SNP	bcd	C.T	C	T	23402017	intronic	CG3520	.	1	mut	1	0	466	-641	23402016	23402017	0	0	0
663	chr2R.23411614.T	chr2R	341.19	SNP	ctrl	C.T	C	T	23411614	downstream	CG9812	.	1	ctrl	0	0	-289	-43	23411613	23411614	1	0	0
664	chr2R.23426007.T	chr2R	643394	SNP	bcd	G.T	G	T	23426007	intronic	CG9815	.	2	mut	1	0	1274	329	23426006	23426007	0	1	0
665	chr2R.23438474.T	chr2R	101437	SNP	ctrl	G.T	G	T	23438474	intergenic	CG9815\x3bOr59a	.	1	ctrl	0	0	-524	-356	23438473	23438474	0	0	0
666	chr2R.23442680.A	chr2R	182832	SNP	dll	G.A	G	A	23442680	intergenic	Or59a\x3bCG43795	.	2	mut	0	1	998	162	23442679	23442680	0	0	0
667	chr2R.23552258.A	chr2R	124482	SNP	dll	G.A	G	A	23552258	intronic	Dcp-1\x3bpita	.	1	mut	0	1	2018	-43	23552257	23552258	0	0	0
668	chr2R.23634950.A	chr2R	417728	SNP	dll	G.A	G	A	23634950	intronic	retn	.	1	mut	0	1	-2233	5	23634949	23634950	1	0	0
669	chr2R.23667459.A	chr2R	441001	SNP	dll	G.A	G	A	23667459	intronic	Pde8	.	2	mut	0	1	-759	-6	23667458	23667459	1	0	0
670	chr2R.23714813.T	chr2R	771481	SNP	bcd	C.T	C	T	23714813	UTR5	CG46429\x3bSesn	.	1	mut	1	0	29	87	23714812	23714813	0	0	0
671	chr2R.23745965.T	chr2R	962643	SNP	bcd	C.T	C	T	23745965	intronic	egl	.	1	mut	1	0	-522	227	23745964	23745965	0	0	0
672	chr2R.23844436.T	chr2R	2713.47	SNP	dll	C.T	C	T	23844436	exonic	Snap29	Snap29:NM_079107:exon1:c.G211A:p.A71T	1	mut	0	1	1308	-80	23844435	23844436	1	0	0
673	chr2R.23908370.T	chr2R	168694	SNP	dll	C.T	C	T	23908370	UTR5	kcc	.	2	mut	0	1	-447	-102	23908369	23908370	0	0	0
674	chr2R.23964458.T	chr2R	380322	SNP	dll	C.T	C	T	23964458	exonic	Fmo-1	Fmo-1:NM_138015:exon5:c.C1167T:p.S389S	3	mut	0	1	2499	-732	23964457	23964458	0	0	0
675	chr2R.24068538.T	chr2R	352291	SNP	dll	C.T	C	T	24068538	upstream	Gpat4\x3byki	.	1	mut	0	1	1156	83	24068537	24068538	1	1	1
676	chr2R.24079426.A	chr2R	1035.52	SNP	ctrl	C.A	C	A	24079426	exonic	CG10339	CG10339:NM_138037:exon2:c.G720T:p.A240A	2	ctrl	0	0	-1136	-1471	24079425	24079426	1	0	0
677	chr2R.24172781.T	chr2R	473322	SNP	ctrl	G.T	G	T	24172781	exonic	CG3328	CG3328:NM_001299901:exon6:c.G3914T:p.S1305I,CG3328:NM_001299900:exon7:c.G3914T:p.S1305I,CG3328:NM_001382064:exon7:c.G3914T:p.S1305I,CG3328:NM_138049:exon7:c.G3914T:p.S1305I	1	ctrl	0	0	1891	-472	24172780	24172781	0	0	0
678	chr2R.24192303.T	chr2R	764417	SNP	dll	C.T	C	T	24192303	exonic	ocm	ocm:NM_001299902:exon4:c.C3764T:p.A1255V,ocm:NM_001202069:exon5:c.C3764T:p.A1255V,ocm:NM_138050:exon5:c.C3764T:p.A1255V	2	mut	0	1	145	-3414	24192302	24192303	0	0	0
679	chr2R.24265180.A	chr2R	559721	SNP	dll	G.A	G	A	24265180	UTR3	CG3376	.	2	mut	0	1	182	20	24265179	24265180	1	0	0
680	chr2R.24336618.A	chr2R	110648	SNP	ctrl	G.A	G	A	24336618	upstream	lncRNA:CR44282	.	1	ctrl	0	0	-2061	-276	24336617	24336618	0	0	0
681	chr2R.24349045.T	chr2R	375.2	SNP	dll	C.T	C	T	24349045	UTR3	bs	.	2	mut	0	1	371	827	24349044	24349045	0	0	0
682	chr2R.24387740.TAT	chr2R	181382	SNP	bcd	A.T	TAA	TAT	24387740	intronic	mAChR-A	.	2	mut	1	0	-127	505	24387741	24387742	0	0	0
683	chr2R.24666787.T	chr2R	469762	SNP	dll	C.T	C	T	24666787	exonic	CG4806	CG4806:NM_138111:exon3:c.G1399A:p.E467K	2	mut	0	1	-2000	50	24666786	24666787	1	0	0
684	chr2R.24722910.A	chr2R	3751.3	SNP	bcd	G.A	G	A	24722910	intronic	Mid1	.	9	mut	1	0	-519	-306	24722909	24722910	0	0	0
685	chr2R.24769939.GAACAG	chr2R	297627	SNP	dll	T.C	GAATAG	GAACAG	24769939	exonic	Eps-15	Eps-15:NM_166687:exon10:c.A2496G:p.L832L,Eps-15:NM_138121:exon11:c.A2559G:p.L853L	2	mut	0	1	-1258	852	24769941	24769942	0	0	0
686	chr2R.24844819.T	chr2R	527633	SNP	dll	C.T	C	T	24844819	intergenic	Dll\x3bCG3650	.	1	mut	0	1	331	589	24844818	24844819	0	0	0
687	chr2R.24923003.T	chr2R	159054	SNP	dll	C.T	C	T	24923003	exonic	pain	pain:NM_001274248:exon1:c.G418A:p.A140T,pain:NM_001274247:exon3:c.G718A:p.A240T,pain:NM_138135:exon3:c.G1570A:p.A524T	1	mut	0	1	-1666	38	24923002	24923003	1	0	0
688	chr2R.24924719.A	chr2R	138438	SNP	bcd	G.A	G	A	24924719	intronic	pain	.	1	mut	1	0	2708	244	24924718	24924719	0	0	0
689	chr2R.24943748.A	chr2R	715741	SNP	dll	G.A	G	A	24943748	exonic	CG15861	CG15861:NM_138140:exon3:c.C533T:p.A178V,CG15861:NM_001299934:exon4:c.C533T:p.A178V	2	mut	0	1	0	-632	24943747	24943748	0	0	0
690	chr2R.24955062.T	chr2R	115494	SNP	bcd	C.T	C	T	24955062	UTR3	CG12851	.	1	mut	1	0	1998	63	24955061	24955062	1	0	0
691	chr2R.24975662.T	chr2R	142492	SNP	bcd	C.T	C	T	24975662	ncRNA_exonic	lncRNA:CR45252	.	2	mut	1	0	-2	-52	24975661	24975662	1	0	0
692	chr2R.24988544.GTTTTTGT	chr2R	216526	SNP	bcd	C.T	GTTTTTGC	GTTTTTGT	24988544	exonic	CG3829	CG3829:NM_001299945:exon3:c.277delC:p.L93Sfs*3,CG3829:NM_138148:exon3:c.277delC:p.L93Sfs*3	1	mut	1	0	1402	110	24988550	24988551	0	0	0
693	chr2R.25028775.A	chr2R	277848	SNP	dll	G.A	G	A	25028775	exonic	uzip	uzip:NM_001299946:exon4:c.G943A:p.A315T,uzip:NM_079137:exon4:c.G943A:p.A315T	1	mut	0	1	1222	0	25028774	25028775	1	0	0
694	chr2R.25234125.A	chr2R	234452	SNP	dll	T.A	T	A	25234125	intronic	CG9380	.	3	mut	0	1	-1458	328	25234124	25234125	0	0	0
695	chr3L.128555.T	chr3L	479926	SNP	bcd	C.T	C	T	128555	upstream	Pdk1\x3blncRNA:CR45400	.	2	mut	1	0	-3995	189	128554	128555	0	1	0
696	chr3L.129566.C	chr3L	1059.36	SNP	dll	G.C	G	C	129566	UTR5	Pdk1	.	5	mut	0	1	3176	29	129565	129566	1	0	0
697	chr3L.146808.T	chr3L	3533.26	SNP	bcd	C.T	C	T	146808	exonic	CG6845	CG6845:NM_001144386:exon2:c.C240T:p.S80S,CG6845:NM_138156:exon2:c.C240T:p.S80S	2	mut	1	0	867	-236	146807	146808	0	0	0
698	chr3L.158964.T	chr3L	6983.79	SNP	bcd	C.T	C	T	158964	intronic	p130CAS	.	16	mut	1	0	355	-573	158963	158964	0	0	0
699	chr3L.208582.A	chr3L	147021	SNP	dll	G.A	G	A	208582	exonic	CG7028	CG7028:NM_001274257:exon7:c.C2322T:p.I774I,CG7028:NM_001299955:exon7:c.C2325T:p.I775I,CG7028:NM_001299956:exon7:c.C2307T:p.I769I,CG7028:NM_001299957:exon7:c.C2310T:p.I770I,CG7028:NM_138166:exon7:c.C2310T:p.I770I	1	mut	0	1	156	-320	208581	208582	0	0	0
700	chr3L.251577.A	chr3L	419203	SNP	dll	G.A	G	A	251577	exonic	DIP2	DIP2:NM_001259601:exon13:c.C4379T:p.A1460V,DIP2:NM_001274262:exon13:c.C4382T:p.A1461V,DIP2:NM_001274263:exon13:c.C4430T:p.A1477V,DIP2:NM_001274264:exon13:c.C4415T:p.A1472V,DIP2:NM_138175:exon13:c.C4433T:p.A1478V	1	mut	0	1	3211	-88	251576	251577	0	0	0
701	chr3L.303524.A	chr3L	340678	SNP	dll	G.A	G	A	303524	exonic	RhoGEF3	RhoGEF3:NM_001144391:exon5:c.G2404A:p.A802T,RhoGEF3:NM_001382119:exon6:c.G2557A:p.A853T,RhoGEF3:NM_167825:exon6:c.G2419A:p.A807T,RhoGEF3:NM_001144390:exon7:c.G2677A:p.A893T,RhoGEF3:NM_001169836:exon7:c.G2104A:p.A702T,RhoGEF3:NM_001169837:exon7:c.G2104A:p.A702T,RhoGEF3:NM_138182:exon7:c.G2722A:p.A908T,RhoGEF3:NM_138183:exon7:c.G2677A:p.A893T,RhoGEF3:NM_167823:exon7:c.G2440A:p.A814T,RhoGEF3:NM_1678…	1	mut	0	1	-675	611	303523	303524	1	0	0
702	chr3L.309554.A	chr3L	1039.14	SNP	bcd	G.A	G	A	309554	exonic	fwd	fwd:NM_167827:exon5:c.C1184T:p.A395V,fwd:NM_080083:exon6:c.C2192T:p.A731V,fwd:NM_167826:exon6:c.C2192T:p.A731V,fwd:NM_001274274:exon7:c.C2192T:p.A731V	2	mut	1	0	2155	-778	309553	309554	0	0	0
703	chr3L.320492.T	chr3L	302987	SNP	dll	C.T	C	T	320492	upstream\x3bdownstream	fwd\x3bCG32344	.	1	mut	0	1	-84	978	320491	320492	0	0	0
704	chr3L.389166.A	chr3L	1506.74	SNP	dll	G.A	G	A	389166	intronic	trh	.	1	mut	0	1	26	924	389165	389166	0	0	0
705	chr3L.410755.T	chr3L	309.08	SNP	dll	C.T	C	T	410755	intergenic	lncRNA:CR43969\x3bCG13891	.	2	mut	0	1	-1939	-249	410754	410755	0	0	0
706	chr3L.419278.A	chr3L	910016	SNP	dll	G.A	G	A	419278	intergenic	lncRNA:CR43969\x3bCG13891	.	2	mut	0	1	103	-30	419277	419278	1	0	0
707	chr3L.447502.T	chr3L	741777	SNP	bcd	C.T	C	T	447502	intronic	klar	.	2	mut	1	0	2186	-169	447501	447502	0	0	0
708	chr3L.497412.A	chr3L	320386	SNP	dll	G.A	G	A	497412	intronic	klar	.	2	mut	0	1	-1621	123	497411	497412	0	0	0
709	chr3L.501217.ATG	chr3L	2953.54	SNP	dll	G.A	GTG	ATG	501217	exonic	CG34268	CG34268:NM_001103995:exon2:c.G130A:p.V44M	2	mut	0	1	244	-365	501216	501217	0	0	0
710	chr3L.521410.T	chr3L	452112	SNP	bcd	G.T	G	T	521410	intronic	klar	.	2	mut	1	0	1369	-196	521409	521410	0	0	0
711	chr3L.549888.G	chr3L	11134.1	SNP	dll	A.G	A	G	549888	intronic	Hipk	.	16	mut	0	1	-1092	-79	549887	549888	1	0	0
712	chr3L.582867.C	chr3L	793875	SNP	bcd	G.C	G	C	582867	UTR3	Kah	.	2	mut	1	0	-1324	69	582866	582867	0	0	0
713	chr3L.613551.A	chr3L	2520.83	SNP	bcd	G.A	G	A	613551	intergenic	lncRNA:CR44513\x3blncRNA:CR42719	.	16	mut	1	0	544	925	613550	613551	0	0	0
714	chr3L.629301.T	chr3L	751628	SNP	bcd	C.T	C	T	629301	ncRNA_exonic	lncRNA:CR43334	.	2	mut	1	0	-10	-415	629300	629301	0	0	0
715	chr3L.652457.T	chr3L	125913	SNP	dll	C.T	C	T	652457	exonic	CG3402	CG3402:NM_138201:exon2:c.G170A:p.G57E	1	mut	0	1	-5	-1066	652456	652457	1	0	0
716	chr3L.684657.A	chr3L	260729	SNP	dll	G.A	G	A	684657	exonic	ebd1	ebd1:NM_138206:exon2:c.C155T:p.A52V	2	mut	0	1	1379	-2406	684656	684657	1	0	0
717	chr3L.728674.T	chr3L	258974	SNP	dll	C.T	C	T	728674	intergenic	lncRNA:CR45411\x3blncRNA:CR43785	.	4	mut	0	1	1032	33	728673	728674	0	0	1
718	chr3L.735926.T	chr3L	1112.43	SNP	bcd	C.T	C	T	735926	intergenic	lncRNA:CR45411\x3blncRNA:CR43785	.	2	mut	1	0	219	-31	735925	735926	1	0	0
719	chr3L.768402.A	chr3L	281849	SNP	dll	G.A	G	A	768402	intergenic	hng3\x3bCG13898	.	3	mut	0	1	898	-1	768401	768402	1	0	0
720	chr3L.838234.A	chr3L	1694.41	SNP	dll	C.A	C	A	838234	exonic	CG13887	CG13887:NM_001299962:exon1:c.C114A:p.S38S,CG13887:NM_138218:exon1:c.C114A:p.S38S,CG13887:NM_001259609:exon2:c.C114A:p.S38S,CG13887:NM_167843:exon2:c.C114A:p.S38S	2	mut	0	1	-2209	-301	838233	838234	0	0	0
721	chr3L.900834.G	chr3L	844367	SNP	bcd_and_dll	A.G	A	G	900834	intergenic	CG34057\x3blncRNA:CR46200	.	5	mut	1	1	-1552	134	900833	900834	0	0	0
722	chr3L.1017687.A	chr3L	1697.61	SNP	dll	G.A	G	A	1017687	intronic	trio	.	2	mut	0	1	865	756	1017686	1017687	1	0	0
723	chr3L.1032704.T	chr3L	738805	SNP	bcd_and_dll	C.T	C	T	1032704	intronic	trio	.	3	mut	1	1	705	420	1032703	1032704	0	1	0
724	chr3L.1074463.C	chr3L	191826	SNP	dll	T.C	T	C	1074463	intronic	bab1	.	1	mut	0	1	-1588	-93	1074462	1074463	0	0	0
725	chr3L.1074469.C	chr3L	182443	SNP	dll	T.C	T	C	1074469	intronic	bab1	.	1	mut	0	1	-1594	-99	1074468	1074469	0	0	0
726	chr3L.1093466.T	chr3L	1070.02	SNP	dll	C.T	C	T	1093466	intronic	bab1	.	4	mut	0	1	588	8	1093465	1093466	1	0	0
727	chr3L.1100473.A	chr3L	1473.61	SNP	bcd	G.A	G	A	1100473	exonic	bab1	bab1:NM_001274310:exon1:c.C164T:p.T55I,bab1:NM_001274311:exon1:c.C164T:p.T55I,bab1:NM_001274312:exon1:c.C164T:p.T55I,bab1:NM_167852:exon1:c.C164T:p.T55I	2	mut	1	0	1424	453	1100472	1100473	0	0	0
728	chr3L.1100889.T	chr3L	2396.26	SNP	dll	C.T	C	T	1100889	UTR5	bab1	.	1	mut	0	1	1008	37	1100888	1100889	1	1	0
729	chr3L.1166400.T	chr3L	1494.05	SNP	dll	C.T	C	T	1166400	intronic	bab2	.	4	mut	0	1	-1279	529	1166399	1166400	0	0	0
730	chr3L.1170574.T	chr3L	1980.92	SNP	bcd	C.T	C	T	1170574	intronic	bab2	.	3	mut	1	0	1614	-140	1170573	1170574	1	0	0
731	chr3L.1184921.A	chr3L	1779.63	SNP	bcd	G.A	G	A	1184921	intergenic	bab2\x3bCG13912	.	4	mut	1	0	1447	-210	1184920	1184921	0	0	0
732	chr3L.1213755.A	chr3L	69049	SNP	bcd	C.A	C	A	1213755	intronic	mwh	.	2	mut	1	0	778	303	1213754	1213755	0	0	0
733	chr3L.1247453.C	chr3L	485318	SNP	dll	G.C	G	C	1247453	exonic	Psf1	Psf1:NM_138242:exon1:c.C222G:p.L74L	1	mut	0	1	-389	-2953	1247452	1247453	0	0	0
734	chr3L.1248119.T	chr3L	273889	SNP	dll	G.T	G	T	1248119	UTR5	Sac1	.	2	mut	0	1	453	2298	1248118	1248119	0	1	0
735	chr3L.1285832.ACGA	chr3L	726125	SNP	dll	G.A	ACGG	ACGA	1285832	intronic	CG32333	.	2	mut	0	1	-1075	-3	1285834	1285835	1	0	0
736	chr3L.1326191.T	chr3L	401787	SNP	ctrl	C.T	C	T	1326191	intronic	Myo61F	.	3	ctrl	0	0	698	-614	1326190	1326191	0	0	0
737	chr3L.1340511.C	chr3L	851.73	SNP	bcd	T.C	T	C	1340511	exonic	CG2199	CG2199:NM_001274323:exon2:c.A1486G:p.K496E,CG2199:NM_138260:exon2:c.A1486G:p.K496E,CG2199:NM_167873:exon3:c.A1513G:p.K505E	2	mut	1	0	-564	2681	1340510	1340511	0	0	0
738	chr3L.1361292.A	chr3L	121044	SNP	dll	G.A	G	A	1361292	intronic	Ptp61F	.	2	mut	0	1	-176	358	1361291	1361292	0	0	0
739	chr3L.1441628.T	chr3L	3036.73	SNP	bcd	C.T	C	T	1441628	intronic	Ptp61F	.	8	mut	1	0	-224	497	1441627	1441628	0	0	0
740	chr3L.1488788.A	chr3L	196643	SNP	bcd	G.A	G	A	1488788	ncRNA_exonic	snmRNA:CR43701	.	2	mut	1	0	2395	-264	1488787	1488788	0	1	0
741	chr3L.1533977.T	chr3L	186965	SNP	dll	C.T	C	T	1533977	UTR5	Iml1	.	3	mut	0	1	69	132	1533976	1533977	1	0	1
742	chr3L.1542946.A	chr3L	1277.4	SNP	dll	G.A	G	A	1542946	exonic	pns	pns:NM_167890:exon11:c.G3414A:p.E1138E,pns:NM_139363:exon12:c.G3414A:p.E1138E	2	mut	0	1	-656	1504	1542945	1542946	0	0	0
743	chr3L.1564361.C	chr3L	131339	SNP	bcd	G.C	G	C	1564361	intronic	CG7879	.	2	mut	1	0	-1071	-395	1564360	1564361	0	0	0
744	chr3L.1583691.A	chr3L	472309	SNP	bcd	G.A	G	A	1583691	intronic	CG13917	.	2	mut	1	0	116	-159	1583690	1583691	0	0	0
745	chr3L.1583712.T	chr3L	576516	SNP	bcd	C.T	C	T	1583712	intronic	CG13917	.	6	mut	1	0	95	-180	1583711	1583712	0	0	0
746	chr3L.1591318.G	chr3L	110416	SNP	bcd	C.G	C	G	1591318	intronic	CG13917	.	2	mut	1	0	291	-135	1591317	1591318	0	0	0
747	chr3L.1605244.GTCT	chr3L	2141.44	SNP	bcd	C.T	GTCC	GTCT	1605244	exonic	CG33791	CG33791:NM_001031930:exon2:c.317delC:p.P106Lfs*6,CG33791:NM_001031931:exon2:c.317delC:p.P106Lfs*6,CG33791:NM_001169850:exon2:c.317delC:p.P106Lfs*6,CG33791:NM_001031928:exon4:c.317delC:p.P106Lfs*6,CG33791:NM_001031929:exon4:c.317delC:p.P106Lfs*6,CG33791:NM_001169851:exon4:c.317delC:p.P106Lfs*6	4	mut	1	0	1697	-173	1605246	1605247	0	0	0
748	chr3L.1680184.T	chr3L	101308	SNP	bcd	C.T	C	T	1680184	intronic	CG7991	.	3	mut	1	0	899	-419	1680183	1680184	0	0	0
751	chr3L.1728827.A	chr3L	548211	SNP	dll	G.A	G	A	1728827	intronic	drpr	.	1	mut	0	1	-1397	-6	1728826	1728827	1	0	0
752	chr3L.1803219.T	chr3L	353482	SNP	bcd	C.T	C	T	1803219	exonic	CG42676	CG42676:NM_001202091:exon1:c.C10T:p.R4X,CG42676:NM_001274362:exon1:c.C10T:p.R4X,CG42676:NM_001299976:exon1:c.C10T:p.R4X,CG42676:NM_206238:exon1:c.C10T:p.R4X	2	mut	1	0	-190	2833	1803218	1803219	1	0	0
753	chr3L.1803648.T	chr3L	240239	SNP	bcd	G.T	G	T	1803648	UTR3	CG42676	.	1	mut	1	0	-619	2404	1803647	1803648	0	0	0
754	chr3L.1865790.T	chr3L	1917.03	SNP	bcd	C.T	C	T	1865790	exonic	CG12025	CG12025:NM_001274367:exon1:c.C34T:p.H12Y,CG12025:NM_001299978:exon1:c.C34T:p.H12Y,CG12025:NM_139414:exon1:c.C34T:p.H12Y	2	mut	1	0	500	491	1865789	1865790	1	0	0
755	chr3L.1896755.T	chr3L	712095	SNP	bcd	G.T	G	T	1896755	exonic	dsb	dsb:NM_139418:exon3:c.C155A:p.P52Q,dsb:NM_001104007:exon4:c.C449A:p.P150Q	2	mut	1	0	197	-208	1896754	1896755	0	0	0
756	chr3L.1928420.GGT	chr3L	304899	SNP	dll	G.T	GGG	GGT	1928420	intronic	Dbx	.	1	mut	0	1	415	435	1928421	1928422	0	0	0
757	chr3L.1943190.T	chr3L	4194.16	SNP	bcd	A.T	A	T	1943190	exonic	mu2	mu2:NM_001169855:exon12:c.T3617A:p.I1206N,mu2:NM_079163:exon12:c.T3635A:p.I1212N,mu2:NM_167927:exon12:c.T3572A:p.I1191N	8	mut	1	0	13	-436	1943189	1943190	0	0	0
758	chr3L.1962536.T	chr3L	631607	SNP	dll	C.T	C	T	1962536	exonic	mv	mv:NM_139424:exon4:c.G228A:p.L76L	2	mut	0	1	-111	529	1962535	1962536	0	0	0
759	chr3L.1963270.C	chr3L	1139.02	SNP	bcd	G.C	G	C	1963270	ncRNA_exonic	asRNA:CR45827\x3basRNA:CR45828	.	2	mut	1	0	371	-197	1963269	1963270	0	0	0
760	chr3L.2130088.T	chr3L	70968	SNP	dll	C.T	C	T	2130088	intronic	zormin	.	1	mut	0	1	-1846	-29	2130087	2130088	1	0	0
761	chr3L.2135243.A	chr3L	1956.3	SNP	bcd	T.A	T	A	2135243	exonic	zormin	zormin:NM_001043112:exon9:c.A3754T:p.I1252F,zormin:NM_001043114:exon9:c.A3754T:p.I1252F,zormin:NM_206240:exon9:c.A3754T:p.I1252F,zormin:NM_001043113:exon10:c.A3826T:p.I1276F,zormin:NM_001274388:exon10:c.A3826T:p.I1276F,zormin:NM_001274386:exon11:c.A3874T:p.I1292F	2	mut	1	0	-1275	608	2135242	2135243	0	0	0
762	chr3L.2265052.T	chr3L	3115.29	SNP	bcd	C.T	C	T	2265052	exonic	ecd	ecd:NM_139450:exon2:c.G651A:p.E217E	2	mut	1	0	6	1041	2265051	2265052	0	0	0
763	chr3L.2266259.CCTCGTA	chr3L	25021	SNP	dll	G.T	CCGCGTA	CCTCGTA	2266259	upstream	CG13806\x3becd	.	2	mut	0	1	NA	NA	2266260	2266261	1	0	0
764	chr3L.2278877.T	chr3L	984836	SNP	bcd	C.T	C	T	2278877	downstream	yellow-g2	.	2	mut	1	0	-552	-603	2278876	2278877	0	0	0
765	chr3L.2312386.T	chr3L	624951	SNP	bcd	C.T	C	T	2312386	intergenic	MsR2\x3blncRNA:CR45427	.	2	mut	1	0	124	-586	2312385	2312386	0	0	0
766	chr3L.2318787.A	chr3L	878053	SNP	bcd	G.A	G	A	2318787	downstream	lncRNA:CR45426	.	2	mut	1	0	-1374	-448	2318786	2318787	0	0	0
767	chr3L.2405334.T	chr3L	258311	SNP	ctrl	G.T	G	T	2405334	exonic	Svil	Svil:NM_001202097:exon2:c.G2612T:p.S871I,Svil:NM_001202098:exon2:c.G2612T:p.S871I,Svil:NM_001299987:exon2:c.G2795T:p.S932I,Svil:NM_001299988:exon2:c.G2612T:p.S871I,Svil:NM_001299989:exon2:c.G2612T:p.S871I,Svil:NM_001299990:exon2:c.G2795T:p.S932I,Svil:NM_139462:exon2:c.G2795T:p.S932I	1	ctrl	0	0	88	1388	2405333	2405334	0	0	0
768	chr3L.2423408.A	chr3L	326919	SNP	bcd	G.A	G	A	2423408	intronic	Svil	.	4	mut	1	0	866	-134	2423407	2423408	0	0	0
769	chr3L.2466911.A	chr3L	361.25	SNP	bcd	G.A	G	A	2466911	UTR5	Svil	.	2	mut	1	0	-472	277	2466910	2466911	0	1	1
770	chr3L.2467386.T	chr3L	315205	SNP	bcd	C.T	C	T	2467386	intronic	Svil	.	2	mut	1	0	-947	-190	2467385	2467386	0	0	0
772	chr3L.2507953.A	chr3L	274224	SNP	bcd	G.A	G	A	2507953	UTR3	Spn	.	2	mut	1	0	-361	104	2507952	2507953	0	0	0
773	chr3L.2520432.A	chr3L	254687	SNP	bcd	G.A	G	A	2520432	intronic	Spn	.	2	mut	1	0	3346	273	2520431	2520432	1	0	0
774	chr3L.2526312.A	chr3L	1737.66	SNP	bcd	G.A	G	A	2526312	exonic	CG32295	CG32295:NM_167954:exon1:c.C616T:p.Q206X	2	mut	1	0	-2090	-459	2526311	2526312	0	0	0
775	chr3L.2548685.A	chr3L	954786	SNP	dll	G.A	G	A	2548685	intronic	Spn	.	1	mut	0	1	211	713	2548684	2548685	0	0	0
776	chr3L.2557736.A	chr3L	262.95	SNP	dll	G.A	G	A	2557736	intronic	msn	.	3	mut	0	1	88	-642	2557735	2557736	0	0	0
777	chr3L.2568273.A	chr3L	741976	SNP	bcd_and_dll	G.A	G	A	2568273	intronic	msn	.	3	mut	1	1	-315	-142	2568272	2568273	0	0	0
778	chr3L.2587797.A	chr3L	4675.99	SNP	bcd	G.A	G	A	2587797	exonic	RpL8	RpL8:NM_079987:exon2:c.G45A:p.V15V,RpL8:NM_167955:exon2:c.G45A:p.V15V	5	mut	1	0	-63	1717	2587796	2587797	0	0	0
780	chr3L.2672935.A	chr3L	8785.82	SNP	dll	G.A	G	A	2672935	intronic	Fife	.	48	mut	0	1	-1085	-87	2672934	2672935	1	0	0
781	chr3L.2763060.C	chr3L	15638.4	SNP	bcd_and_dll	A.C	A	C	2763060	intronic	Mrtf	.	3	mut	1	1	336	-300	2763059	2763060	0	0	0
782	chr3L.2910372.A	chr3L	107681	SNP	dll	G.A	G	A	2910372	intronic	Shab	.	3	mut	0	1	1011	34	2910371	2910372	1	0	0
783	chr3L.3010260.A	chr3L	188.25	SNP	ctrl	G.A	G	A	3010260	exonic	FMRFaR	FMRFaR:NM_001274418:exon2:c.G1515A:p.V505V,FMRFaR:NM_001299996:exon2:c.G1515A:p.V505V,FMRFaR:NM_139501:exon2:c.G1515A:p.V505V	1	ctrl	0	0	227	307	3010259	3010260	1	0	0
784	chr3L.3049586.T	chr3L	1933.82	SNP	bcd	C.T	C	T	3049586	exonic	Sk2	Sk2:NM_139505:exon2:c.C1918T:p.R640C	2	mut	1	0	2534	574	3049585	3049586	0	0	0
785	chr3L.3050315.A	chr3L	900383	SNP	dll	G.A	G	A	3050315	upstream\x3bdownstream	CG32485\x3bSk2	.	1	mut	0	1	1805	-33	3050314	3050315	0	0	1
786	chr3L.3070129.A	chr3L	2366.08	SNP	bcd	G.A	G	A	3070129	intronic	CG32486	.	3	mut	1	0	-3	-1346	3070128	3070129	0	1	0
787	chr3L.3090807.A	chr3L	635266	SNP	dll	G.A	G	A	3090807	ncRNA_exonic	snRNA:U5:63BC	.	3	mut	0	1	1053	210	3090806	3090807	0	1	1
788	chr3L.3090838.T	chr3L	419784	SNP	bcd_and_dll	C.T	C	T	3090838	ncRNA_exonic	snRNA:U5:63BC	.	2	mut	1	1	1022	179	3090837	3090838	0	1	1
789	chr3L.3096648.A	chr3L	117.15	SNP	bcd	G.A	G	A	3096648	intronic	Cht7	.	2	mut	1	0	537	420	3096647	3096648	0	1	0
790	chr3L.3149155.A	chr3L	119275	SNP	dll	G.A	G	A	3149155	UTR5	BtbVII	.	1	mut	0	1	-1809	82	3149154	3149155	1	1	0
791	chr3L.3149250.A	chr3L	414907	SNP	bcd	G.A	G	A	3149250	intronic	BtbVII	.	2	mut	1	0	-1904	-7	3149249	3149250	1	1	0
792	chr3L.3166041.A	chr3L	161.13	SNP	dll	G.A	G	A	3166041	UTR5	Asciz	.	1	mut	0	1	-562	13	3166040	3166041	1	0	0
793	chr3L.3181092.A	chr3L	1439.47	SNP	bcd	G.A	G	A	3181092	exonic	Girdin	Girdin:NM_001274429:exon4:c.G1092A:p.M364I,Girdin:NM_001274430:exon4:c.G1092A:p.M364I,Girdin:NM_001274431:exon4:c.G1092A:p.M364I,Girdin:NM_139523:exon4:c.G1092A:p.M364I,Girdin:NM_206262:exon4:c.G1092A:p.M364I	3	mut	1	0	61	-2261	3181091	3181092	0	0	0
794	chr3L.3187442.T	chr3L	18194	SNP	bcd	C.T	C	T	3187442	upstream\x3bdownstream	CG14957\x3bCG32284\x3bCG42494\x3bCG42525	.	2	mut	1	0	55	17	3187441	3187442	1	0	0
795	chr3L.3224005.T	chr3L	326668	SNP	bcd	C.T	C	T	3224005	intronic	eIF1	.	2	mut	1	0	2	113	3224004	3224005	0	0	0
796	chr3L.3242592.A	chr3L	1314.7	SNP	dll	G.A	G	A	3242592	downstream	CG12078	.	4	mut	0	1	-1	-33	3242591	3242592	1	0	0
797	chr3L.3246101.A	chr3L	710805	SNP	dll	G.A	G	A	3246101	downstream	lncRNA:CR45424	.	1	mut	0	1	2644	-35	3246100	3246101	1	0	0
798	chr3L.3251009.A	chr3L	697547	SNP	bcd	G.A	G	A	3251009	ncRNA_exonic	lncRNA:CR43626	.	2	mut	1	0	178	-286	3251008	3251009	0	0	0
799	chr3L.3254482.T	chr3L	399486	SNP	dll	C.T	C	T	3254482	ncRNA_exonic	lncRNA:CR43626	.	3	mut	0	1	103	26	3254481	3254482	0	0	0
800	chr3L.3303778.A	chr3L	257725	SNP	dll	G.A	G	A	3303778	UTR5	ZnT63C	.	1	mut	0	1	991	75	3303777	3303778	1	1	1
801	chr3L.3324788.A	chr3L	851934	SNP	ctrl	G.A	G	A	3324788	exonic	Strip	Strip:NM_001274437:exon1:c.C850T:p.L284L,Strip:NM_139549:exon2:c.C985T:p.L329L,Strip:NM_168023:exon2:c.C850T:p.L284L	2	ctrl	0	0	1393	1054	3324787	3324788	0	0	0
802	chr3L.3337682.A	chr3L	294.36	SNP	dll	G.A	G	A	3337682	UTR5	kst	.	2	mut	0	1	-459	-4	3337681	3337682	1	0	0
803	chr3L.3408144.A	chr3L	380099	SNP	dll	G.A	G	A	3408144	intronic	sty	.	8	mut	0	1	-133	347	3408143	3408144	0	0	0
804	chr3L.3449107.A	chr3L	565923	SNP	dll	G.A	G	A	3449107	intronic	eIF5B	.	3	mut	0	1	-484	-248	3449106	3449107	0	0	0
805	chr3L.3470951.TCCCGACCGCCT	chr3L	1171.22	SNP	bcd	G.A	TCCCGGCCGCCT	TCCCGACCGCCT	3470951	exonic	CG14971	CG14971:NM_139560:exon2:c.C47T:p.A16V	2	mut	1	0	NA	NA	3470955	3470956	0	0	0
806	chr3L.3724490.T	chr3L	1076.49	SNP	dll	C.T	C	T	3724490	intronic	CG32264	.	1	mut	0	1	386	120	3724489	3724490	0	0	0
807	chr3L.3778515.T	chr3L	282421	SNP	bcd_and_dll	C.T	C	T	3778515	intronic	CG32264	.	14	mut	1	1	232	-106	3778514	3778515	0	0	0
808	chr3L.3788367.T	chr3L	186805	SNP	ctrl	C.T	C	T	3788367	intronic	CG32264	.	3	ctrl	0	0	3082	93	3788366	3788367	1	0	0
809	chr3L.3806478.T	chr3L	925217	SNP	dll	A.T	A	T	3806478	upstream	CG32264\x3bIntS10\x3bntc	.	2	mut	0	1	418	-339	3806477	3806478	0	1	0
810	chr3L.3814379.T	chr3L	587983	SNP	bcd	C.T	C	T	3814379	intronic	Scsalpha1	.	2	mut	1	0	-525	81	3814378	3814379	1	1	1
811	chr3L.3860236.A	chr3L	517899	SNP	bcd	G.A	G	A	3860236	exonic	Awh	Awh:NM_001274451:exon4:c.G453A:p.V151V,Awh:NM_079183:exon4:c.G453A:p.V151V,Awh:NM_168042:exon4:c.G453A:p.V151V	2	mut	1	0	61	-97	3860235	3860236	0	0	0
812	chr3L.3877011.A	chr3L	1457.71	SNP	dll	G.A	G	A	3877011	intergenic	lncRNA:CR45379\x3blncRNA:CR43917	.	1	mut	0	1	-569	931	3877010	3877011	0	0	0
813	chr3L.3885340.A	chr3L	1234.33	SNP	bcd_and_dll	G.A	G	A	3885340	upstream	lncRNA:CR43917	.	4	mut	1	1	-2324	-3	3885339	3885340	0	0	0
814	chr3L.3899501.T	chr3L	247337	SNP	dll	C.T	C	T	3899501	exonic	Ubi-p63E	Ubi-p63E:NM_001274454:exon2:c.G2259A:p.L753L,Ubi-p63E:NM_168043:exon2:c.G2259A:p.L753L,Ubi-p63E:NM_206272:exon2:c.G2259A:p.L753L,Ubi-p63E:NM_079185:exon3:c.G2259A:p.L753L	1	mut	0	1	-93	-639	3899500	3899501	0	0	0
815	chr3L.3966546.T	chr3L	10594	SNP	dll	C.T	C	T	3966546	intergenic	CG12605\x3bCG43915	.	1	mut	0	1	-202	219	3966545	3966546	0	0	0
816	chr3L.4083377.T	chr3L	596139	SNP	dll	C.T	C	T	4083377	intronic	Gad1	.	3	mut	0	1	-53	-93	4083376	4083377	1	0	0
817	chr3L.4190433.A	chr3L	697401	SNP	bcd	G.A	G	A	4190433	UTR5	tipE	.	2	mut	1	0	-24	-340	4190432	4190433	1	0	0
818	chr3L.4203506.G	chr3L	1503.71	SNP	bcd	A.G	A	G	4203506	intronic	CG15005\x3bCG43367	.	2	mut	1	0	413	2289	4203505	4203506	0	0	0
819	chr3L.4216573.A	chr3L	120681	SNP	dll	G.A	G	A	4216573	intronic	CG43367	.	2	mut	0	1	-120	-1530	4216572	4216573	0	0	0
820	chr3L.4227061.T	chr3L	2539.63	SNP	bcd	C.T	C	T	4227061	UTR5	CG46460\x3bImpL2	.	2	mut	1	0	-295	466	4227060	4227061	1	0	0
821	chr3L.4278375.GATTTTGC	chr3L	825672	SNP	bcd	T.A	GTTTTTGC	GATTTTGC	4278375	intronic	Ctl1	.	2	mut	1	0	-273	-266	4278375	4278376	0	1	0
822	chr3L.4348527.A	chr3L	218049	SNP	dll	G.A	G	A	4348527	intronic	Cip4	.	2	mut	0	1	-789	-404	4348526	4348527	0	0	0
824	chr3L.4371650.G	chr3L	524611	SNP	bcd_and_dll	T.G	T	G	4371650	UTR5	DopEcR	.	4	mut	1	1	807	24	4371649	4371650	0	0	0
825	chr3L.4379949.A	chr3L	432868	SNP	bcd	G.A	G	A	4379949	UTR5	DopEcR	.	2	mut	1	0	-845	-423	4379948	4379949	0	0	0
826	chr3L.4395340.T	chr3L	777809	SNP	bcd	C.T	C	T	4395340	intronic	slow	.	2	mut	1	0	14	-97	4395339	4395340	0	0	0
827	chr3L.4425762.G	chr3L	1633.96	SNP	dll	C.G	C	G	4425762	exonic	CG15020	CG15020:NM_139644:exon8:c.C1275G:p.F425L	1	mut	0	1	-727	-365	4425761	4425762	0	0	0
828	chr3L.4429681.A	chr3L	2324.19	SNP	bcd	G.A	G	A	4429681	exonic	nAChRbeta1	nAChRbeta1:NM_079203:exon2:c.G30A:p.L10L,nAChRbeta1:NM_168086:exon2:c.G30A:p.L10L	4	mut	1	0	-141	975	4429680	4429681	0	0	0
829	chr3L.4507277.A	chr3L	770497	SNP	dll	G.A	G	A	4507277	intronic	NT1	.	2	mut	0	1	-1194	47	4507276	4507277	1	0	0
830	chr3L.4552302.A	chr3L	1039.07	SNP	bcd	G.A	G	A	4552302	exonic	CG11357	CG11357:NM_001104035:exon3:c.G1041A:p.L347L,CG11357:NM_001104036:exon3:c.G1041A:p.L347L,CG11357:NM_001259697:exon4:c.G1041A:p.L347L,CG11357:NM_139659:exon4:c.G1041A:p.L347L	4	mut	1	0	94	-300	4552301	4552302	1	0	0
832	chr3L.4647020.A	chr3L	473369	SNP	bcd	G.A	G	A	4647020	exonic	axo	axo:NM_001259701:exon15:c.C4356T:p.V1452V,axo:NM_001259702:exon15:c.C4356T:p.V1452V,axo:NM_001259703:exon15:c.C4356T:p.V1452V,axo:NM_001274493:exon15:c.C4356T:p.V1452V,axo:NM_001274494:exon15:c.C4356T:p.V1452V,axo:NM_001274495:exon15:c.C4356T:p.V1452V,axo:NM_079917:exon15:c.C4356T:p.V1452V	2	mut	1	0	-721	137	4647019	4647020	0	0	0
833	chr3L.4713012.T	chr3L	120371	SNP	dll	C.T	C	T	4713012	intronic	RhoGEF64C	.	2	mut	0	1	-963	52	4713011	4713012	0	0	0
834	chr3L.4775453.T	chr3L	785193	SNP	dll	A.T	A	T	4775453	intronic	RhoGEF64C	.	11	mut	0	1	-787	-16	4775452	4775453	1	0	0
835	chr3L.4775463.A	chr3L	114781	SNP	dll	G.A	G	A	4775463	intronic	RhoGEF64C	.	11	mut	0	1	-797	-26	4775462	4775463	1	0	0
836	chr3L.4799690.A	chr3L	320401	SNP	bcd_and_dll	T.A	T	A	4799690	upstream	lncRNA:CR45740	.	6	mut	1	1	-2839	-47	4799689	4799690	0	0	0
837	chr3L.4898246.T	chr3L	246403	SNP	bcd	C.T	C	T	4898246	exonic	CG13705	CG13705:NM_139681:exon2:c.C1260T:p.R420R	2	mut	1	0	38	1585	4898245	4898246	0	0	0
838	chr3L.4914157.GCT	chr3L	219846	SNP	bcd	C.T	GCC	GCT	4914157	intronic	Rh50	.	1	mut	1	0	2243	-15	4914158	4914159	1	0	0
839	chr3L.5018705.T	chr3L	876786	SNP	dll	C.T	C	T	5018705	intronic	Con	.	3	mut	0	1	-1424	6	5018704	5018705	1	0	0
840	chr3L.5063285.A	chr3L	442998	SNP	dll	G.A	G	A	5063285	intronic	Con	.	2	mut	0	1	-2187	117	5063284	5063285	0	0	0
841	chr3L.5138315.A	chr3L	438168	SNP	dll	G.A	G	A	5138315	intronic	CG4611	.	2	mut	0	1	-1561	88	5138314	5138315	1	0	0
842	chr3L.5146156.T	chr3L	172267	SNP	dll	C.T	C	T	5146156	UTR5	AlaRS-m	.	1	mut	0	1	-212	7	5146155	5146156	1	1	0
843	chr3L.5150790.A	chr3L	2115.11	SNP	bcd	G.A	G	A	5150790	exonic	Gen	Gen:NM_139686:exon5:c.C1257T:p.R419R	2	mut	1	0	45	-973	5150789	5150790	0	0	0
844	chr3L.5155858.A	chr3L	212759	SNP	dll	G.A	G	A	5155858	UTR3	shep	.	2	mut	0	1	-337	1038	5155857	5155858	0	0	0
845	chr3L.5182840.T	chr3L	1183.42	SNP	bcd	C.T	C	T	5182840	intronic	shep	.	3	mut	1	0	-92	582	5182839	5182840	0	0	0
846	chr3L.5187475.A	chr3L	602.8	SNP	bcd	T.A	T	A	5187475	intronic	shep	.	2	mut	1	0	690	950	5187474	5187475	0	0	0
847	chr3L.5191238.T	chr3L	385273	SNP	dll	C.T	C	T	5191238	intronic	shep	.	2	mut	0	1	-86	-665	5191237	5191238	0	0	0
848	chr3L.5193524.G	chr3L	6184.96	SNP	bcd	C.G	C	G	5193524	intronic	shep	.	10	mut	1	0	-302	142	5193523	5193524	0	0	0
849	chr3L.5203585.T	chr3L	535305	SNP	dll	C.T	C	T	5203585	intronic	shep	.	3	mut	0	1	-768	-64	5203584	5203585	1	0	0
850	chr3L.5220066.T	chr3L	1507.35	SNP	bcd_and_dll	G.T	G	T	5220066	intronic	shep	.	4	mut	1	1	-599	1037	5220065	5220066	0	0	0
851	chr3L.5277278.T	chr3L	115626	SNP	dll	C.T	C	T	5277278	intronic	shep	.	3	mut	0	1	-879	-191	5277277	5277278	0	1	0
852	chr3L.5351934.A	chr3L	325136	SNP	dll	G.A	G	A	5351934	intronic	CG46456\x3blama	.	3	mut	0	1	976	199	5351933	5351934	0	0	0
853	chr3L.5362665.T	chr3L	365321	SNP	bcd	C.T	C	T	5362665	UTR3	Cyt-c1	.	4	mut	1	0	193	349	5362664	5362665	0	0	0
854	chr3L.5380551.T	chr3L	1691.01	SNP	dll	C.T	C	T	5380551	exonic	Ir64a	Ir64a:NM_139705:exon4:c.G1054A:p.A352T	2	mut	0	1	-876	-305	5380550	5380551	0	0	0
855	chr3L.5380627.A	chr3L	1123.75	SNP	bcd	G.A	G	A	5380627	exonic	Ir64a	Ir64a:NM_139705:exon4:c.C978T:p.T326T	2	mut	1	0	-952	-381	5380626	5380627	0	0	0
856	chr3L.5429013.T	chr3L	151335	SNP	dll	C.T	C	T	5429013	intronic	DIP-delta	.	1	mut	0	1	33	-398	5429012	5429013	1	0	0
857	chr3L.5448784.A	chr3L	726496	SNP	dll	C.A	C	A	5448784	intergenic	DIP-delta\x3bCG4835	.	18	mut	0	1	-260	-292	5448783	5448784	0	0	0
858	chr3L.5529058.A	chr3L	257441	SNP	dll	G.A	G	A	5529058	UTR5	Lkr	.	2	mut	0	1	-786	-9	5529057	5529058	1	0	0
859	chr3L.5529512.A	chr3L	320388	SNP	bcd	G.A	G	A	5529512	upstream	Lkr	.	2	mut	1	0	1036	311	5529511	5529512	0	0	0
860	chr3L.5549228.A	chr3L	942255	SNP	bcd	G.A	G	A	5549228	intronic	frm	.	2	mut	1	0	-995	268	5549227	5549228	0	0	0
861	chr3L.5609897.A	chr3L	1684.55	SNP	dll	G.A	G	A	5609897	intergenic	Eaf6\x3bBlimp-1	.	3	mut	0	1	538	68	5609896	5609897	1	0	0
862	chr3L.5690236.A	chr3L	137967	SNP	dll	G.A	G	A	5690236	intronic	CG46320\x3bsif	.	1	mut	0	1	213	-217	5690235	5690236	0	0	0
863	chr3L.5695674.A	chr3L	1536.55	SNP	bcd	G.A	G	A	5695674	UTR5	sif	.	2	mut	1	0	-590	-112	5695673	5695674	0	0	0
864	chr3L.5715804.A	chr3L	1735.63	SNP	bcd	G.A	G	A	5715804	intronic	CG46320\x3bsif	.	2	mut	1	0	198	555	5715803	5715804	0	0	0
865	chr3L.5781074.T	chr3L	710.15	SNP	bcd	C.T	C	T	5781074	UTR5\x3bUTR3	PGRP-LD\x3bPmi	.	2	mut	1	0	-33	-222	5781073	5781074	0	0	0
866	chr3L.5946585.A	chr3L	292872	SNP	bcd_and_dll	C.A	C	A	5946585	intronic	CG33993	.	4	mut	1	1	-149	-366	5946584	5946585	0	0	0
867	chr3L.6006945.TCCTCCGG	chr3L	3296.14	SNP	dll	T.G	TCCTCCTG	TCCTCCGG	6006945	intronic	PVRAP	.	2	mut	0	1	1480	-324	6006950	6006951	0	0	0
868	chr3L.6010563.A	chr3L	701388	SNP	dll	G.A	G	A	6010563	exonic	alphaKap4	alphaKap4:NM_139750:exon2:c.C322T:p.P108S	5	mut	0	1	-211	32	6010562	6010563	1	0	0
869	chr3L.6017347.A	chr3L	4618.52	SNP	bcd	G.A	G	A	6017347	intronic	PVRAP	.	12	mut	1	0	61	27	6017346	6017347	1	0	0
870	chr3L.6022336.A	chr3L	6782.16	SNP	bcd_and_dll	T.A	T	A	6022336	intronic	PVRAP	.	5	mut	1	1	379	609	6022335	6022336	0	0	0
871	chr3L.6087316.A	chr3L	756197	SNP	bcd	G.A	G	A	6087316	exonic	CG13293	CG13293:NM_001274534:exon2:c.G48A:p.L16L,CG13293:NM_001274535:exon2:c.G48A:p.L16L,CG13293:NM_001274536:exon2:c.G48A:p.L16L,CG13293:NM_139767:exon2:c.G48A:p.L16L	2	mut	1	0	-524	404	6087315	6087316	0	0	0
872	chr3L.6089840.G	chr3L	1092.87	SNP	bcd	C.G	C	G	6089840	exonic	CG13293	CG13293:NM_001274534:exon9:c.C1591G:p.L531V,CG13293:NM_001274535:exon9:c.C1606G:p.L536V,CG13293:NM_001274536:exon9:c.C1606G:p.L536V,CG13293:NM_139767:exon9:c.C1606G:p.L536V	2	mut	1	0	-63	1012	6089839	6089840	0	0	0
873	chr3L.6091277.T	chr3L	251756	SNP	ctrl	A.T	A	T	6091277	UTR3	CG13293	.	2	ctrl	0	0	NA	NA	6091276	6091277	0	0	0
874	chr3L.6092774.A	chr3L	420298	SNP	dll	G.A	G	A	6092774	exonic	CG10469	CG10469:NM_139768:exon2:c.C253T:p.H85Y	3	mut	0	1	75	-114	6092773	6092774	0	0	0
875	chr3L.6120724.T	chr3L	1723.74	SNP	bcd	C.T	C	T	6120724	intronic	Ets65A	.	5	mut	1	0	-1073	-99	6120723	6120724	0	0	0
876	chr3L.6165615.A	chr3L	397008	SNP	dll	G.A	G	A	6165615	UTR3	fmt	.	1	mut	0	1	-574	7	6165614	6165615	0	0	0
877	chr3L.6184159.A	chr3L	2394.12	SNP	bcd	C.A	C	A	6184159	exonic	D19B	D19B:NM_057949:exon1:c.G643T:p.E215X	2	mut	1	0	1933	1779	6184158	6184159	0	0	0
878	chr3L.6188667.T	chr3L	2890.05	SNP	dll	C.T	C	T	6188667	exonic	D19A	D19A:NM_057956:exon1:c.G313A:p.V105M	3	mut	0	1	-642	559	6188666	6188667	0	0	0
879	chr3L.6190254.T	chr3L	263641	SNP	ctrl	C.T	C	T	6190254	exonic	CG7386	CG7386:NM_139779:exon1:c.C441T:p.D147D	1	ctrl	0	0	-2229	-968	6190253	6190254	0	0	0
880	chr3L.6200740.T	chr3L	4267.23	SNP	bcd	C.T	C	T	6200740	exonic	CG8219	CG8219:NM_139781:exon2:c.C108T:p.N36N	4	mut	1	0	-469	-93	6200739	6200740	0	0	0
881	chr3L.6279434.T	chr3L	837962	SNP	bcd	G.T	G	T	6279434	intergenic	CG43168\x3blncRNA:CR45420	.	2	mut	1	0	1089	-50	6279433	6279434	1	0	0
882	chr3L.6294745.G	chr3L	1080.32	SNP	dll	T.G	T	G	6294745	intergenic	CG43168\x3blncRNA:CR45420	.	1	mut	0	1	655	-92	6294744	6294745	0	0	0
883	chr3L.6351843.A	chr3L	1544.32	SNP	bcd	G.A	G	A	6351843	UTR5	CG13300	.	8	mut	1	0	-511	-438	6351842	6351843	0	0	0
884	chr3L.6369592.T	chr3L	696485	SNP	dll	C.T	C	T	6369592	downstream	lncRNA:CR45419	.	3	mut	0	1	251	81	6369591	6369592	1	0	0
885	chr3L.6394036.T	chr3L	565.65	SNP	dll	C.T	C	T	6394036	intergenic	lncRNA:CR45980\x3bCG42747	.	2	mut	0	1	-128	-231	6394035	6394036	0	0	0
886	chr3L.6453474.A	chr3L	107485	SNP	bcd	G.A	G	A	6453474	intronic	CG42747	.	2	mut	1	0	697	264	6453473	6453474	0	0	0
887	chr3L.6495783.T	chr3L	760281	SNP	dll	C.T	C	T	6495783	UTR5	sfl	.	1	mut	0	1	21	-44	6495782	6495783	0	1	0
888	chr3L.6526479.T	chr3L	933653	SNP	dll	G.T	G	T	6526479	intronic	sfl	.	1	mut	0	1	-2253	13	6526478	6526479	1	0	0
889	chr3L.6526484.A	chr3L	670329	SNP	dll	T.A	T	A	6526484	intronic	sfl	.	1	mut	0	1	-2258	8	6526483	6526484	1	0	0
890	chr3L.6594997.T	chr3L	710304	SNP	dll	G.T	G	T	6594997	exonic	ndl	ndl:NM_079223:exon12:c.C7083A:p.S2361R	2	mut	0	1	1212	207	6594996	6594997	0	0	0
891	chr3L.6599423.A	chr3L	1899.99	SNP	dll	G.A	G	A	6599423	exonic	ndl	ndl:NM_079223:exon5:c.C3076T:p.L1026F	3	mut	0	1	-860	2053	6599422	6599423	1	0	0
892	chr3L.6613821.T	chr3L	245945	SNP	bcd	C.T	C	T	6613821	UTR5	axed	.	2	mut	1	0	784	98	6613820	6613821	0	0	0
893	chr3L.6627586.T	chr3L	968132	SNP	bcd	C.T	C	T	6627586	intronic	GluRIA	.	3	mut	1	0	-74	139	6627585	6627586	0	0	0
894	chr3L.6633968.T	chr3L	1599.13	SNP	bcd	C.T	C	T	6633968	exonic	GluRIA	GluRIA:NM_057507:exon11:c.C2348T:p.A783V	2	mut	1	0	351	833	6633967	6633968	0	0	0
895	chr3L.6635782.A	chr3L	153388	SNP	bcd	C.A	C	A	6635782	downstream	GluRIA	.	2	mut	1	0	-424	-176	6635781	6635782	0	0	0
896	chr3L.6646795.G	chr3L	317508	SNP	dll	C.G	C	G	6646795	intergenic	lncRNA:CR45239\x3beIF4E4	.	1	mut	0	1	279	40	6646794	6646795	1	0	0
897	chr3L.6646817.A	chr3L	333302	SNP	dll	C.A	C	A	6646817	intergenic	lncRNA:CR45239\x3beIF4E4	.	1	mut	0	1	257	18	6646816	6646817	1	0	0
898	chr3L.6664361.T	chr3L	250199	SNP	dll	G.T	G	T	6664361	UTR3	eIF4E4	.	1	mut	0	1	66	648	6664360	6664361	0	0	0
899	chr3L.6683120.T	chr3L	340562	SNP	dll	C.T	C	T	6683120	intergenic	CG32395\x3bSP1173	.	1	mut	0	1	-2023	-78	6683119	6683120	1	0	0
900	chr3L.6718289.T	chr3L	554733	SNP	bcd	C.T	C	T	6718289	intronic	ple	.	2	mut	1	0	-1336	-5	6718288	6718289	0	0	0
901	chr3L.6746484.A	chr3L	1955.32	SNP	bcd	G.A	G	A	6746484	exonic	velo	velo:NM_001300027:exon4:c.C353T:p.T118I,velo:NM_176292:exon4:c.C353T:p.T118I,velo:NM_139799:exon8:c.C3719T:p.T1240I,velo:NM_206286:exon8:c.C3719T:p.T1240I	2	mut	1	0	396	21	6746483	6746484	1	0	0
902	chr3L.6910017.A	chr3L	528992	SNP	dll	G.A	G	A	6910017	intergenic	lncRNA:CR45416\x3bPrat2	.	5	mut	0	1	-2547	-571	6910016	6910017	0	0	0
903	chr3L.7005207.T	chr3L	7454.75	SNP	bcd	A.T	A	T	7005207	intronic	Mp	.	10	mut	1	0	-752	-924	7005206	7005207	0	0	0
904	chr3L.7005250.T	chr3L	7045.76	SNP	bcd	C.T	C	T	7005250	intronic	Mp	.	10	mut	1	0	-795	951	7005249	7005250	0	0	0
905	chr3L.7036328.A	chr3L	427893	SNP	bcd	G.A	G	A	7036328	intronic	Mp	.	2	mut	1	0	90	-438	7036327	7036328	0	0	0
906	chr3L.7075406.A	chr3L	265572	SNP	dll	G.A	G	A	7075406	intronic	CG8641	.	1	mut	0	1	-456	-407	7075405	7075406	0	0	0
907	chr3L.7114474.A	chr3L	262097	SNP	bcd	G.A	G	A	7114474	intronic	form3	.	2	mut	1	0	662	-107	7114473	7114474	0	0	0
908	chr3L.7176374.C	chr3L	288883	SNP	dll	G.C	G	C	7176374	intronic	Dscam2	.	1	mut	0	1	-43	94	7176373	7176374	1	0	0
909	chr3L.7201574.T	chr3L	960975	SNP	bcd	C.T	C	T	7201574	intergenic	Dscam2\x3blncRNA:CR45410	.	2	mut	1	0	-1387	136	7201573	7201574	1	0	0
910	chr3L.7206359.A	chr3L	790573	SNP	bcd	G.A	G	A	7206359	intergenic	Dscam2\x3blncRNA:CR45410	.	2	mut	1	0	368	-469	7206358	7206359	0	0	0
911	chr3L.7238932.A	chr3L	5888.69	SNP	dll	G.A	G	A	7238932	exonic	BHD	BHD:NM_139833:exon1:c.G298A:p.D100N	5	mut	0	1	1250	-155	7238931	7238932	0	0	0
912	chr3L.7243277.C	chr3L	641416	SNP	dll	G.C	G	C	7243277	exonic	mRpL50	mRpL50:NM_139835:exon3:c.C498G:p.S166R	1	mut	0	1	336	-508	7243276	7243277	1	0	0
913	chr3L.7247261.T	chr3L	412088	SNP	dll	C.T	C	T	7247261	exonic	Cdc27	Cdc27:NM_001274574:exon3:c.G1274A:p.R425H,Cdc27:NM_139836:exon3:c.G1274A:p.R425H	1	mut	0	1	1880	-1718	7247260	7247261	0	0	0
914	chr3L.7280693.G	chr3L	5218.57	SNP	bcd_and_dll	T.G	T	G	7280693	intronic	unc-13-4A	.	3	mut	1	1	-618	-96	7280692	7280693	0	0	0
915	chr3L.7294236.T	chr3L	227834	SNP	dll	C.T	C	T	7294236	intronic	unc-13-4A	.	2	mut	0	1	-216	728	7294235	7294236	1	0	0
916	chr3L.7308435.A	chr3L	311373	SNP	dll	G.A	G	A	7308435	intronic	unc-13-4A	.	2	mut	0	1	-487	362	7308434	7308435	0	0	0
917	chr3L.7320655.T	chr3L	495519	SNP	dll	C.T	C	T	7320655	exonic	CG8607	CG8607:NM_139843:exon3:c.C387T:p.G129G	1	mut	0	1	-389	273	7320654	7320655	0	0	0
918	chr3L.7323532.A	chr3L	126047	SNP	dll	G.A	G	A	7323532	upstream	RhoGEF4\x3bRint1	.	3	mut	0	1	-514	37	7323531	7323532	0	0	0
919	chr3L.7327996.A	chr3L	36024.7	SNP	dll	C.A	C	A	7327996	exonic	mrva	mrva:NM_001274576:exon1:c.G333T:p.L111L,mrva:NM_139846:exon1:c.G333T:p.L111L	1	mut	0	1	984	-620	7327995	7327996	0	0	0
920	chr3L.7347881.T	chr3L	409.2	SNP	dll	C.T	C	T	7347881	exonic	Srp19	Srp19:NM_057787:exon1:c.G41A:p.S14N	1	mut	0	1	807	81	7347880	7347881	1	0	0
921	chr3L.7354337.T	chr3L	362666	SNP	dll	C.T	C	T	7354337	exonic	CTCF	CTCF:NM_139852:exon3:c.G2060A:p.S687N	1	mut	0	1	1013	-487	7354336	7354337	0	0	0
922	chr3L.7360091.A	chr3L	3114.55	SNP	dll	G.A	G	A	7360091	UTR5	pst	.	4	mut	0	1	-74	-842	7360090	7360091	0	1	0
923	chr3L.7368767.A	chr3L	592303	SNP	bcd	G.A	G	A	7368767	intronic	Sh3beta	.	1	mut	1	0	98	-510	7368766	7368767	0	1	0
924	chr3L.7370201.A	chr3L	172623	SNP	bcd	G.A	G	A	7370201	intronic	akirin	.	1	mut	1	0	202	599	7370200	7370201	0	1	0
925	chr3L.7491941.C	chr3L	195193	SNP	bcd	G.C	G	C	7491941	exonic	Cyp316a1	Cyp316a1:NM_139872:exon1:c.G78C:p.S26S	1	mut	1	0	1268	505	7491940	7491941	0	0	0
926	chr3L.7508602.A	chr3L	291604	SNP	dll	G.A	G	A	7508602	intergenic	CG7548\x3basRNA:CR45896	.	3	mut	0	1	-213	-8	7508601	7508602	1	0	0
927	chr3L.7519773.A	chr3L	841614	SNP	bcd	G.A	G	A	7519773	exonic	ltl	ltl:NM_001274595:exon1:c.G89A:p.G30D,ltl:NM_168218:exon1:c.G89A:p.G30D	2	mut	1	0	-272	-322	7519772	7519773	0	0	0
928	chr3L.7542325.T	chr3L	1276.53	SNP	dll	C.T	C	T	7542325	exonic	CG32376	CG32376:NM_168223:exon1:c.G133A:p.G45R	4	mut	0	1	-936	763	7542324	7542325	1	0	0
929	chr3L.7561040.A	chr3L	1523.75	SNP	bcd_and_dll	G.A	G	A	7561040	intergenic	CG14837\x3bfrac	.	3	mut	1	1	-714	-123	7561039	7561040	0	0	0
930	chr3L.7729032.TATAA	chr3L	1474.21	SNP	bcd	G.A	TATAG	TATAA	7729032	exonic	CG8492	CG8492:NM_139894:exon1:c.2952delC:p.Y985Ifs*9	2	mut	1	0	-1236	-255	7729035	7729036	0	0	0
931	chr3L.7821876.T	chr3L	329447	SNP	bcd_and_dll	C.T	C	T	7821876	intronic	Pdp1	.	2	mut	1	1	2502	401	7821875	7821876	0	0	0
932	chr3L.7851781.T	chr3L	533334	SNP	bcd	C.T	C	T	7851781	intronic	Pdp1	.	2	mut	1	0	515	155	7851780	7851781	0	0	0
933	chr3L.7904167.T	chr3L	453017	SNP	bcd	G.T	G	T	7904167	intronic	pbl	.	2	mut	1	0	1255	-249	7904166	7904167	0	0	0
934	chr3L.7992714.T	chr3L	663984	SNP	bcd	C.T	C	T	7992714	intronic	nmo	.	2	mut	1	0	-357	170	7992713	7992714	0	0	0
935	chr3L.8036609.T	chr3L	107653	SNP	bcd	C.T	C	T	8036609	intronic	nmo	.	3	mut	1	0	602	153	8036608	8036609	0	0	0
936	chr3L.8060049.T	chr3L	170412	SNP	dll	C.T	C	T	8060049	intergenic	bip1\x3bSarm	.	1	mut	0	1	-828	-307	8060048	8060049	1	1	0
937	chr3L.8062990.G	chr3L	1318.37	SNP	bcd_and_dll	A.G	A	G	8062990	upstream	Sarm	.	8	mut	1	1	-845	32	8062989	8062990	0	0	0
938	chr3L.8062995.G	chr3L	1327.11	SNP	bcd_and_dll	A.G	A	G	8062995	upstream	Sarm	.	5	mut	1	1	-850	27	8062994	8062995	0	0	0
939	chr3L.8098656.T	chr3L	939803	SNP	dll	C.T	C	T	8098656	exonic	Sarm	Sarm:NM_001043129:exon2:c.C188T:p.S63F,Sarm:NM_001259734:exon2:c.C188T:p.S63F,Sarm:NM_001104071:exon3:c.C941T:p.S314F,Sarm:NM_001104075:exon3:c.C188T:p.S63F,Sarm:NM_001104074:exon4:c.C716T:p.S239F,Sarm:NM_001274627:exon4:c.C1220T:p.S407F,Sarm:NM_001259733:exon5:c.C1220T:p.S407F	3	mut	0	1	-2337	-817	8098655	8098656	0	0	0
940	chr3L.8161806.A	chr3L	895041	SNP	dll	G.A	G	A	8161806	intronic	CG13675	.	3	mut	0	1	1279	-191	8161805	8161806	0	0	0
941	chr3L.8171102.T	chr3L	230876	SNP	dll	C.T	C	T	8171102	intronic	RecQ4	.	3	mut	0	1	372	4	8171101	8171102	1	0	0
942	chr3L.8180001.T	chr3L	942731	SNP	dll	C.T	C	T	8180001	exonic	mthl7	mthl7:NM_139924:exon1:c.G514A:p.V172I	1	mut	0	1	877	-287	8180000	8180001	0	0	0
943	chr3L.8268091.T	chr3L	386766	SNP	dll	C.T	C	T	8268091	intronic	Dscam4	.	18	mut	0	1	-459	627	8268090	8268091	0	0	0
944	chr3L.8340664.A	chr3L	107.79	SNP	bcd	G.A	G	A	8340664	intronic	DNApol-alpha50	.	2	mut	1	0	-5	-55	8340663	8340664	1	0	0
945	chr3L.8347801.T	chr3L	318788	SNP	bcd	C.T	C	T	8347801	exonic	GAPcenA	GAPcenA:NM_001104079:exon2:c.C334T:p.R112C	1	mut	1	0	-722	-44	8347800	8347801	1	0	0
946	chr3L.8367805.T	chr3L	729793	SNP	bcd	C.T	C	T	8367805	intergenic	Idh\x3bImpE1	.	2	mut	1	0	976	-93	8367804	8367805	1	0	0
947	chr3L.8507152.A	chr3L	327704	SNP	bcd	G.A	G	A	8507152	upstream\x3bdownstream	CG43163\x3bZC3H3	.	2	mut	1	0	46	-890	8507151	8507152	0	0	1
948	chr3L.8508518.A	chr3L	554616	SNP	bcd	G.A	G	A	8508518	exonic	ZC3H3	ZC3H3:NM_139973:exon2:c.C1029T:p.T343T	1	mut	1	0	1159	-2256	8508517	8508518	0	0	0
949	chr3L.8589651.A	chr3L	62307	SNP	bcd	G.A	G	A	8589651	intronic	CG43078	.	4	mut	1	0	417	105	8589650	8589651	0	0	0
950	chr3L.8602331.A	chr3L	794795	SNP	dll	G.A	G	A	8602331	UTR3	RpL14	.	3	mut	0	1	-3452	-1528	8602330	8602331	0	0	0
951	chr3L.8718175.G	chr3L	433841	SNP	bcd	A.G	A	G	8718175	downstream	SrpRbeta	.	4	mut	1	0	702	1311	8718174	8718175	0	0	0
952	chr3L.8740237.TCAAC	chr3L	6080.28	SNP	bcd	G.A	TCAGC	TCAAC	8740237	exonic	Prm	Prm:NM_079258:exon5:c.C646T:p.L216L,Prm:NM_168290:exon5:c.C646T:p.L216L	2	mut	1	0	2207	-1233	8740239	8740240	0	0	0
953	chr3L.8743602.T	chr3L	640.69	SNP	bcd	C.T	C	T	8743602	intronic	Prm	.	1	mut	1	0	-66	-47	8743601	8743602	1	0	0
954	chr3L.8853157.CGGGGGAAAT	chr3L	638144	SNP	dll	G.A	CGGGGGGAAT	CGGGGGAAAT	8853157	intronic	dally	.	3	mut	0	1	-47	-17	8853162	8853163	1	0	0
955	chr3L.8869568.A	chr3L	656957	SNP	bcd	G.A	G	A	8869568	intronic	dally	.	3	mut	1	0	-410	-212	8869567	8869568	0	0	0
956	chr3L.8915022.A	chr3L	609498	SNP	bcd	G.A	G	A	8915022	intronic	Tsp66E	.	2	mut	1	0	-661	-385	8915021	8915022	0	0	0
957	chr3L.8950020.A	chr3L	725.68	SNP	bcd	G.A	G	A	8950020	intronic	CG43783\x3borb2	.	2	mut	1	0	908	96	8950019	8950020	0	0	0
958	chr3L.8953145.T	chr3L	275007	SNP	dll	C.T	C	T	8953145	UTR5	CG43783\x3borb2	.	2	mut	0	1	-1266	-70	8953144	8953145	0	1	0
959	chr3L.8974636.A	chr3L	1318.82	SNP	dll	G.A	G	A	8974636	intronic	pix	.	1	mut	0	1	-1269	330	8974635	8974636	0	1	0
960	chr3L.8982555.T	chr3L	881457	SNP	dll	C.T	C	T	8982555	UTR5\x3bUTR3	CG13314\x3bGalk	.	1	mut	0	1	56	-238	8982554	8982555	0	0	0
961	chr3L.9011276.T	chr3L	272662	SNP	dll	C.T	C	T	9011276	intergenic	CG5194\x3bDoc2	.	2	mut	0	1	679	136	9011275	9011276	0	0	0
962	chr3L.9015705.G	chr3L	199.82	SNP	dll	C.G	C	G	9015705	intronic	Doc2	.	1	mut	0	1	543	231	9015704	9015705	0	0	0
963	chr3L.9105174.G	chr3L	127928	SNP	ctrl	A.G	A	G	9105174	intronic	bol	.	6	ctrl	0	0	2744	-773	9105173	9105174	0	0	0
964	chr3L.9138751.T	chr3L	862749	SNP	dll	C.T	C	T	9138751	intronic	nwk	.	3	mut	0	1	-465	988	9138750	9138751	0	0	0
965	chr3L.9138830.T	chr3L	261928	SNP	bcd	C.T	C	T	9138830	exonic	nwk	nwk:NM_001259760:exon3:c.C79T:p.L27L,nwk:NM_001259761:exon3:c.C79T:p.L27L,nwk:NM_001259762:exon3:c.C79T:p.L27L,nwk:NM_001259763:exon3:c.C79T:p.L27L,nwk:NM_001300064:exon3:c.C79T:p.L27L,nwk:NM_001300065:exon3:c.C79T:p.L27L,nwk:NM_001300066:exon3:c.C79T:p.L27L,nwk:NM_001300067:exon3:c.C79T:p.L27L,nwk:NM_001300068:exon3:c.C79T:p.L27L,nwk:NM_140033:exon3:c.C79T:p.L27L	1	mut	1	0	-544	909	9138829	9138830	0	0	0
966	chr3L.9174700.G	chr3L	541931	SNP	bcd	C.G	C	G	9174700	intronic	Rdl	.	2	mut	1	0	-248	-1390	9174699	9174700	0	0	0
967	chr3L.9231472.A	chr3L	550475	SNP	bcd	G.A	G	A	9231472	intergenic	lncRNA:CR45408\x3bCG4483	.	7	mut	1	0	801	212	9231471	9231472	0	0	0
968	chr3L.9242147.G	chr3L	979.54	SNP	bcd	A.G	A	G	9242147	intergenic	CG4483\x3bCG4477	.	1	mut	1	0	-97	-133	9242146	9242147	0	0	0
969	chr3L.9242173.T	chr3L	2927.79	SNP	bcd	G.T	G	T	9242173	intergenic	CG4483\x3bCG4477	.	1	mut	1	0	-123	-159	9242172	9242173	0	0	0
970	chr3L.9243658.C	chr3L	203224	SNP	bcd	T.C	T	C	9243658	intergenic	CG4483\x3bCG4477	.	1	mut	1	0	1562	-271	9243657	9243658	1	0	0
971	chr3L.9357995.A	chr3L	609171	SNP	dll	G.A	G	A	9357995	intronic	UGP	.	3	mut	0	1	-617	683	9357994	9357995	0	1	0
972	chr3L.9413901.T	chr3L	135836	SNP	bcd	C.T	C	T	9413901	UTR3	Tat	.	2	mut	1	0	52	46	9413900	9413901	1	0	0
973	chr3L.9421933.T	chr3L	756464	SNP	dll	C.T	C	T	9421933	intronic	Tat	.	1	mut	0	1	889	165	9421932	9421933	0	0	0
974	chr3L.9428200.T	chr3L	4589.21	SNP	bcd	G.T	G	T	9428200	exonic	Shc	Shc:NM_079944:exon2:c.G996T:p.Q332H	5	mut	1	0	12	1374	9428199	9428200	0	0	0
975	chr3L.9451125.A	chr3L	151811	SNP	bcd	G.A	G	A	9451125	exonic	CG3448	CG3448:NM_140059:exon1:c.C407T:p.A136V	1	mut	1	0	-299	-461	9451124	9451125	0	0	0
976	chr3L.9462821.T	chr3L	317297	SNP	bcd	C.T	C	T	9462821	UTR5	CG44838	.	2	mut	1	0	-750	-1182	9462820	9462821	0	1	0
977	chr3L.9465870.T	chr3L	1554.88	SNP	bcd	C.T	C	T	9465870	intronic	CG44838	.	2	mut	1	0	844	-362	9465869	9465870	0	0	0
978	chr3L.9511501.A	chr3L	108177	SNP	bcd	G.A	G	A	9511501	UTR5	RpS9	.	2	mut	1	0	-1293	129	9511500	9511501	0	1	0
979	chr3L.9549620.T	chr3L	141895	SNP	dll	C.T	C	T	9549620	intronic	CG42673	.	2	mut	0	1	-919	9	9549619	9549620	1	0	1
980	chr3L.9583791.T	chr3L	438636	SNP	bcd	C.T	C	T	9583791	intronic	CG42673	.	2	mut	1	0	31	300	9583790	9583791	0	0	0
981	chr3L.9585521.T	chr3L	119382	SNP	dll	C.T	C	T	9585521	intronic	CG42673	.	2	mut	0	1	752	616	9585520	9585521	0	0	0
982	chr3L.9592511.T	chr3L	7585.97	SNP	bcd	C.T	C	T	9592511	intronic	CG42673	.	15	mut	1	0	-696	-687	9592510	9592511	0	0	0
983	chr3L.9614755.T	chr3L	13947.5	SNP	dll	C.T	C	T	9614755	upstream\x3bdownstream	LanB2\x3bTmc	.	20	mut	0	1	-417	-60	9614754	9614755	1	1	1
984	chr3L.9625048.A	chr3L	2184.05	SNP	dll	G.A	G	A	9625048	exonic	CG3335	CG3335:NM_140080:exon2:c.G660A:p.E220E	5	mut	0	1	448	-1140	9625047	9625048	0	0	0
985	chr3L.9692490.T	chr3L	524896	SNP	dll	C.T	C	T	9692490	intronic	Prps	.	2	mut	0	1	-209	-669	9692489	9692490	0	1	0
986	chr3L.9698634.T	chr3L	3285.31	SNP	bcd	C.T	C	T	9698634	UTR5	Ubc4	.	4	mut	1	0	319	674	9698633	9698634	0	0	0
987	chr3L.9700152.C	chr3L	810306	SNP	ctrl	A.C	A	C	9700152	UTR3	Ubc4	.	6	ctrl	0	0	249	-120	9700151	9700152	0	0	0
988	chr3L.9720228.T	chr3L	931071	SNP	dll	C.T	C	T	9720228	exonic	CG14174	CG14174:NM_140094:exon2:c.C825T:p.F275F	3	mut	0	1	-177	-42	9720227	9720228	1	0	0
989	chr3L.9722927.T	chr3L	989856	SNP	dll	C.T	C	T	9722927	exonic	nbs	nbs:NM_001259773:exon2:c.G132A:p.L44L,nbs:NM_143716:exon2:c.G132A:p.L44L	2	mut	0	1	147	197	9722926	9722927	1	0	0
990	chr3L.9735888.T	chr3L	103037	SNP	dll	C.T	C	T	9735888	exonic	CG42268	CG42268:NM_001382084:exon11:c.G3725A:p.C1242Y	2	mut	0	1	-93	-61	9735887	9735888	0	0	0
991	chr3L.9750450.G	chr3L	347101	SNP	bcd	C.G	C	G	9750450	intronic	CG42268	.	2	mut	1	0	-1261	-430	9750449	9750450	0	0	0
992	chr3L.9876634.A	chr3L	21759	SNP	bcd	G.A	G	A	9876634	downstream	lncRNA:CR45406	.	2	mut	1	0	-2970	82	9876633	9876634	0	0	0
993	chr3L.9920347.T	chr3L	208488	SNP	dll	C.T	C	T	9920347	intronic	bma	.	1	mut	0	1	1204	-513	9920346	9920347	0	0	0
994	chr3L.9943540.T	chr3L	670773	SNP	bcd	C.T	C	T	9943540	intronic	bma	.	4	mut	1	0	1611	-238	9943539	9943540	0	0	0
995	chr3L.9952999.A	chr3L	193375	SNP	bcd	T.A	T	A	9952999	intronic	bma	.	10	mut	1	0	138	53	9952998	9952999	0	0	0
996	chr3L.10123134.A	chr3L	817761	SNP	dll	G.A	G	A	10123134	intronic	dpr6	.	3	mut	0	1	288	-11	10123133	10123134	0	0	0
997	chr3L.10250485.A	chr3L	662992	SNP	dll	G.A	G	A	10250485	intergenic	lncRNA:CR44540\x3bcan	.	1	mut	0	1	820	-7	10250484	10250485	1	0	0
998	chr3L.10276945.A	chr3L	688761	SNP	dll	G.A	G	A	10276945	intergenic	Or67d\x3blncRNA:CR46003	.	3	mut	0	1	1052	-98	10276944	10276945	1	0	0
999	chr3L.10402172.A	chr3L	201369	SNP	bcd_and_dll	G.A	G	A	10402172	intergenic	lncRNA:CR45245\x3blncRNA:CR44543	.	3	mut	1	1	-80	-289	10402171	10402172	0	0	0
1000	chr3L.10514497.T	chr3L	226144	SNP	bcd	C.T	C	T	10514497	intronic	Rbfox1	.	2	mut	1	0	93	1028	10514496	10514497	0	0	0
1001	chr3L.10543996.T	chr3L	2380.37	SNP	dll	C.T	C	T	10543996	intronic	Rbfox1	.	2	mut	0	1	21	-49	10543995	10543996	1	0	0
1002	chr3L.10544185.T	chr3L	1777.32	SNP	dll	C.T	C	T	10544185	intronic	Rbfox1	.	3	mut	0	1	-162	-83	10544184	10544185	1	0	0
1003	chr3L.10619672.A	chr3L	1963.85	SNP	dll	G.A	G	A	10619672	intergenic	lncRNA:CR46212\x3bCG42521	.	6	mut	0	1	-346	-164	10619671	10619672	0	0	0
1004	chr3L.10692876.TTGCTGCC	chr3L	208578	SNP	bcd	G.T	GTGCTGCC	TTGCTGCC	10692876	exonic	CG33493	CG33493:NM_206316:exon1:c.C248A:p.T83N	1	mut	1	0	367	-2001	10692875	10692876	0	0	0
1005	chr3L.10699502.G	chr3L	499526	SNP	bcd	C.G	C	G	10699502	intergenic	NijA\x3bCG43245	.	1	mut	1	0	-360	317	10699501	10699502	0	0	0
1006	chr3L.10705978.C	chr3L	412.53	SNP	ctrl	G.C	G	C	10705978	intergenic	NijA\x3bCG43245	.	1	ctrl	0	0	365	-349	10705977	10705978	0	0	0
1007	chr3L.10738342.T	chr3L	293798	SNP	dll	C.T	C	T	10738342	intergenic	NijA\x3bCG43245	.	1	mut	0	1	255	-182	10738341	10738342	1	1	1
1008	chr3L.10806537.T	chr3L	348706	SNP	bcd	C.T	C	T	10806537	upstream	lncRNA:CR44347	.	2	mut	1	0	669	-789	10806536	10806537	0	0	0
1009	chr3L.10818988.T	chr3L	49424	SNP	dll	C.T	C	T	10818988	intergenic	lncRNA:CR45247\x3blncRNA:CR45246	.	1	mut	0	1	-2219	-62	10818987	10818988	0	0	0
1010	chr3L.10822751.A	chr3L	598255	SNP	bcd_and_dll	G.A	G	A	10822751	intergenic	lncRNA:CR45247\x3blncRNA:CR45246	.	6	mut	1	1	-294	-156	10822750	10822751	0	0	0
1011	chr3L.10840631.T	chr3L	114101	SNP	dll	C.T	C	T	10840631	intronic	tna	.	2	mut	0	1	197	-91	10840630	10840631	1	0	0
1012	chr3L.10843605.C	chr3L	110991	SNP	bcd_and_dll	A.C	A	C	10843605	intronic	tna	.	4	mut	1	1	-141	-56	10843604	10843605	0	0	0
1013	chr3L.10862680.GTTTTTGGTGT	chr3L	126932	SNP	dll	C.T	GTTTTTGGTGC	GTTTTTGGTGT	10862680	intronic	tna	.	2	mut	0	1	-1749	-81	10862689	10862690	1	0	0
1014	chr3L.10907398.A	chr3L	234058	SNP	bcd_and_dll	G.A	G	A	10907398	intergenic	Aps\x3blncRNA:CR45248	.	4	mut	1	1	1121	-817	10907397	10907398	1	0	0
1015	chr3L.10947386.G	chr3L	307399	SNP	bcd	T.G	T	G	10947386	intergenic	Aps\x3blncRNA:CR45248	.	2	mut	1	0	823	273	10947385	10947386	0	0	0
1016	chr3L.10954871.T	chr3L	734114	SNP	dll	C.T	C	T	10954871	intergenic	Aps\x3blncRNA:CR45248	.	1	mut	0	1	-523	268	10954870	10954871	1	0	0
1017	chr3L.10998316.A	chr3L	232216	SNP	dll	T.A	T	A	10998316	intronic	klu	.	4	mut	0	1	NA	NA	10998315	10998316	1	0	0
1018	chr3L.11005500.A	chr3L	138642	SNP	ctrl	G.A	G	A	11005500	intronic	klu	.	1	ctrl	0	0	-121	468	11005499	11005500	0	0	0
1019	chr3L.11023978.A	chr3L	1680.99	SNP	bcd	G.A	G	A	11023978	exonic	Fad2	Fad2:NM_143709:exon1:c.G440A:p.G147D	4	mut	1	0	-2311	769	11023977	11023978	0	0	0
1020	chr3L.11065055.A	chr3L	134754	SNP	dll	G.A	G	A	11065055	UTR5	CG45101\x3bSuUR	.	2	mut	0	1	-2286	714	11065054	11065055	0	0	0
1021	chr3L.11095923.T	chr3L	1932.58	SNP	dll	C.T	C	T	11095923	exonic	CG46439	CG46439:NM_001382156:exon1:c.G127A:p.A43T	2	mut	0	1	1	624	11095922	11095923	0	0	0
1022	chr3L.11096614.A	chr3L	2951.74	SNP	bcd	G.A	G	A	11096614	UTR5	CG33947	.	16	mut	1	0	-684	-61	11096613	11096614	0	0	0
1023	chr3L.11124873.T	chr3L	173212	SNP	bcd	C.T	C	T	11124873	intronic	NaPi-III	.	1	mut	1	0	3644	62	11124872	11124873	0	0	0
1024	chr3L.11199655.A	chr3L	2432.36	SNP	bcd	T.A	T	A	11199655	UTR5	CG7607	.	4	mut	1	0	4127	134	11199654	11199655	0	0	0
1025	chr3L.11206850.T	chr3L	337945	SNP	bcd	C.T	C	T	11206850	exonic	Ube3a	Ube3a:NM_140195:exon8:c.G2869A:p.E957K	1	mut	1	0	-811	1110	11206849	11206850	0	0	0
1026	chr3L.11234808.T	chr3L	178017	SNP	bcd	C.T	C	T	11234808	intronic	Ir68a	.	2	mut	1	0	27	-4	11234807	11234808	1	0	0
1027	chr3L.11247707.A	chr3L	544999	SNP	bcd	G.A	G	A	11247707	ncRNA_exonic	lncRNA:CR44715	.	3	mut	1	0	-2436	116	11247706	11247707	1	1	0
1028	chr3L.11247775.T	chr3L	1763.5	SNP	dll	C.T	C	T	11247775	ncRNA_exonic	lncRNA:CR44715	.	2	mut	0	1	-2504	48	11247774	11247775	1	1	0
1029	chr3L.11286432.G	chr3L	993313	SNP	dll	A.G	A	G	11286432	intergenic	lncRNA:CR45404\x3bCG6175	.	4	mut	0	1	24	-323	11286431	11286432	0	0	0
1030	chr3L.11292437.A	chr3L	206082	SNP	bcd	G.A	G	A	11292437	intronic	CG6175	.	2	mut	1	0	-1718	279	11292436	11292437	0	1	0
1031	chr3L.11292583.T	chr3L	35364	SNP	bcd	C.T	C	T	11292583	intronic	CG6175	.	2	mut	1	0	-1864	133	11292582	11292583	0	1	0
1032	chr3L.11295244.T	chr3L	1191.36	SNP	dll	C.T	C	T	11295244	UTR5	CG6175	.	1	mut	0	1	2502	54	11295243	11295244	1	0	0
1033	chr3L.11298394.T	chr3L	1311.68	SNP	dll	A.T	A	T	11298394	intergenic	CG6175\x3bCG7573	.	15	mut	0	1	-642	-502	11298393	11298394	0	1	0
1034	chr3L.11341455.A	chr3L	593179	SNP	bcd	G.A	G	A	11341455	upstream	lncRNA:CR45250	.	1	mut	1	0	-61	292	11341454	11341455	0	0	0
1035	chr3L.11416693.A	chr3L	781676	SNP	bcd	C.A	C	A	11416693	intergenic	lncRNA:CR44363\x3bCG7560	.	2	mut	1	0	-1129	13	11416692	11416693	1	0	0
1036	chr3L.11649031.A	chr3L	1508.34	SNP	bcd	G.A	G	A	11649031	exonic	CG7339	CG7339:NM_001274791:exon2:c.G134A:p.C45Y,CG7339:NM_140233:exon2:c.G134A:p.C45Y	2	mut	1	0	-472	1162	11649030	11649031	0	0	0
1037	chr3L.11712197.A	chr3L	300397	SNP	bcd	G.A	G	A	11712197	upstream\x3bdownstream	crim\x3bCG14132	.	2	mut	1	0	-52	-457	11712196	11712197	0	0	0
1038	chr3L.11738502.C	chr3L	130654	SNP	bcd	A.C	A	C	11738502	intronic	CG6024	.	1	mut	1	0	-1592	-41	11738501	11738502	1	0	0
1039	chr3L.11748022.T	chr3L	112417	SNP	dll	C.T	C	T	11748022	intronic	CG6024	.	1	mut	0	1	47	100	11748021	11748022	0	0	0
1040	chr3L.11807114.T	chr3L	134919	SNP	dll	C.T	C	T	11807114	exonic	CG42255	CG42255:NM_168477:exon11:c.G6278A:p.R2093H	1	mut	0	1	318	-112	11807113	11807114	0	0	0
1041	chr3L.11814395.T	chr3L	470923	SNP	bcd	C.T	C	T	11814395	exonic	CG42255	CG42255:NM_168477:exon1:c.G139A:p.A47T	2	mut	1	0	-441	-505	11814394	11814395	0	0	0
1042	chr3L.11826821.T	chr3L	255006	SNP	dll	C.T	C	T	11826821	UTR3	CycA	.	3	mut	0	1	9	-377	11826820	11826821	0	0	0
1043	chr3L.11832208.A	chr3L	1644.39	SNP	bcd_and_dll	C.A	C	A	11832208	exonic	CycA	CycA:NM_001259795:exon2:c.G231T:p.E77D,CycA:NM_079306:exon2:c.G234T:p.E78D	6	mut	1	1	-179	385	11832207	11832208	0	0	0
1044	chr3L.11846452.G	chr3L	360566	SNP	bcd	C.G	C	G	11846452	downstream	CG12521	.	3	mut	1	0	16	-454	11846451	11846452	0	0	0
1045	chr3L.11892024.T	chr3L	1608.95	SNP	bcd	C.T	C	T	11892024	intronic	CG44837	.	3	mut	1	0	-3161	-207	11892023	11892024	0	0	0
1046	chr3L.11957410.CTTTTTGAC	chr3L	1089.77	SNP	dll	G.A	CTTTTTGGC	CTTTTTGAC	11957410	exonic	CG11570	CG11570:NM_001369963:exon3:c.C186T:p.C62C	3	mut	0	1	166	-655	11957416	11957417	0	0	0
1047	chr3L.11965991.A	chr3L	933597	SNP	bcd	G.A	G	A	11965991	intronic	prc	.	2	mut	1	0	-2	1415	11965990	11965991	0	0	0
1048	chr3L.12003583.T	chr3L	864825	SNP	bcd	C.T	C	T	12003583	intronic	CG6928	.	2	mut	1	0	-1738	-31	12003582	12003583	1	0	1
1049	chr3L.12031666.T	chr3L	108263	SNP	dll	C.T	C	T	12031666	intronic	rols	.	1	mut	0	1	101	-60	12031665	12031666	1	0	0
1050	chr3L.12061175.T	chr3L	1628.39	SNP	bcd	C.T	C	T	12061175	exonic	rols	rols:NM_001274808:exon2:c.G734A:p.G245D,rols:NM_001274810:exon2:c.G734A:p.G245D,rols:NM_168487:exon2:c.G734A:p.G245D	6	mut	1	0	1264	-194	12061174	12061175	0	0	0
1051	chr3L.12072298.A	chr3L	2284.17	SNP	bcd	G.A	G	A	12072298	intronic	Sema5c	.	11	mut	1	0	899	1472	12072297	12072298	0	0	0
1052	chr3L.12081649.A	chr3L	1202.83	SNP	dll	G.A	G	A	12081649	UTR5	Sema5c	.	6	mut	0	1	-418	701	12081648	12081649	0	1	1
1053	chr3L.12085391.A	chr3L	669559	SNP	dll	G.A	G	A	12085391	intergenic	Sema5c\x3bCG17154	.	2	mut	0	1	271	458	12085390	12085391	0	0	0
1054	chr3L.12090873.T	chr3L	259162	SNP	bcd	C.T	C	T	12090873	intergenic	CG17154\x3bvers	.	5	mut	1	0	-14	-350	12090872	12090873	0	0	0
1055	chr3L.12125308.A	chr3L	236061	SNP	bcd	G.A	G	A	12125308	upstream\x3bdownstream	yps\x3bIr68b	.	2	mut	1	0	-48	-1661	12125307	12125308	0	0	0
1056	chr3L.12126174.T	chr3L	2429.92	SNP	bcd	C.T	C	T	12126174	exonic	Ir68b	Ir68b:NM_140291:exon1:c.G1221A:p.V407V	3	mut	1	0	-914	2321	12126173	12126174	0	0	0
1057	chr3L.12134187.T	chr3L	405837	SNP	dll	C.T	C	T	12134187	exonic	CG5645	CG5645:NM_140293:exon4:c.G2257A:p.A753T	1	mut	0	1	-1003	-1173	12134186	12134187	0	0	0
1058	chr3L.12142814.A	chr3L	240688	SNP	dll	G.A	G	A	12142814	exonic	RhoGAP68F	RhoGAP68F:NM_001274815:exon6:c.G1417A:p.V473M,RhoGAP68F:NM_001274816:exon6:c.G1414A:p.V472M,RhoGAP68F:NM_140295:exon6:c.G1417A:p.V473M,RhoGAP68F:NM_001274814:exon7:c.G1246A:p.V416M	1	mut	0	1	-1039	-1797	12142813	12142814	1	0	0
1059	chr3L.12151663.A	chr3L	339492	SNP	bcd	G.A	G	A	12151663	intronic	Nrx-IV	.	2	mut	1	0	-38	-595	12151662	12151663	0	0	0
1060	chr3L.12185128.A	chr3L	262673	SNP	ctrl	C.A	C	A	12185128	intronic	CG6910	.	1	ctrl	0	0	-25	196	12185127	12185128	0	0	0
1061	chr3L.12225294.A	chr3L	963666	SNP	bcd_and_dll	T.A	T	A	12225294	intronic	app	.	3	mut	1	1	NA	NA	12225293	12225294	0	0	0
1062	chr3L.12235898.T	chr3L	108347	SNP	dll	C.T	C	T	12235898	intronic	app	.	11	mut	0	1	444	137	12235897	12235898	1	0	0
1063	chr3L.12252719.C	chr3L	262462	SNP	dll	A.C	A	C	12252719	intronic	app	.	2	mut	0	1	-768	158	12252718	12252719	0	0	0
1064	chr3L.12277142.T	chr3L	1377.32	SNP	bcd_and_dll	C.T	C	T	12277142	exonic	Sms	Sms:NM_140308:exon1:c.G33A:p.T11T,Sms:NM_168496:exon1:c.G33A:p.T11T	3	mut	1	1	50	171	12277141	12277142	0	0	0
1065	chr3L.12424004.T	chr3L	291096	SNP	dll	C.T	C	T	12424004	exonic	toe	toe:NM_001274833:exon4:c.G799A:p.A267T,toe:NM_079317:exon4:c.G799A:p.A267T	2	mut	0	1	389	438	12424003	12424004	0	0	0
1066	chr3L.12450528.A	chr3L	468049	SNP	dll	G.A	G	A	12450528	intergenic	toe\x3beyg	.	2	mut	0	1	-694	-23	12450527	12450528	1	0	0
1067	chr3L.12455477.C	chr3L	128406	SNP	dll	T.C	T	C	12455477	intergenic	toe\x3beyg	.	14	mut	0	1	-1887	-265	12455476	12455477	0	0	0
1068	chr3L.12476074.A	chr3L	862737	SNP	bcd	G.A	G	A	12476074	exonic	CG10663	CG10663:NM_001104122:exon5:c.C1355T:p.A452V,CG10663:NM_001104123:exon5:c.C1355T:p.A452V	2	mut	1	0	1031	-646	12476073	12476074	1	0	0
1069	chr3L.12490515.A	chr3L	668096	SNP	bcd	G.A	G	A	12490515	ncRNA_exonic	lncRNA:CR45681	.	2	mut	1	0	-43	173	12490514	12490515	1	1	0
1070	chr3L.12492722.A	chr3L	998757	SNP	dll	G.A	G	A	12492722	exonic	CG10657	CG10657:NM_140322:exon3:c.C489T:p.H163H	3	mut	0	1	-603	917	12492721	12492722	0	0	0
1071	chr3L.12504855.T	chr3L	1490.13	SNP	bcd	C.T	C	T	12504855	exonic	vih	vih:NM_140325:exon2:c.C244T:p.R82C	6	mut	1	0	-169	517	12504854	12504855	0	0	0
1072	chr3L.12526331.A	chr3L	979706	SNP	bcd	G.A	G	A	12526331	exonic	eIF2beta	eIF2beta:NM_079319:exon2:c.C70T:p.L24L	1	mut	1	0	-92	582	12526330	12526331	0	0	0
1073	chr3L.12546576.C	chr3L	257768	SNP	dll	G.C	G	C	12546576	intronic	sowah	.	1	mut	0	1	-240	123	12546575	12546576	1	0	0
1074	chr3L.12590598.T	chr3L	2754.69	SNP	bcd	C.T	C	T	12590598	intronic	ara	.	4	mut	1	0	-79	-155	12590597	12590598	0	0	0
1075	chr3L.12610183.T	chr3L	656817	SNP	bcd_and_dll	C.T	C	T	12610183	UTR5	caup	.	18	mut	1	1	663	949	12610182	12610183	0	0	0
1076	chr3L.12625445.G	chr3L	2334.94	SNP	dll	A.G	A	G	12625445	intergenic	caup\x3blncRNA:CR32111	.	3	mut	0	1	1622	-140	12625444	12625445	0	0	0
1077	chr3L.12655770.T	chr3L	235663	SNP	dll	C.T	C	T	12655770	intergenic	lncRNA:CR43431\x3blncRNA:CR44553	.	2	mut	0	1	-1036	239	12655769	12655770	0	0	0
1078	chr3L.12656404.A	chr3L	1146.32	SNP	bcd	G.A	G	A	12656404	intergenic	lncRNA:CR43431\x3blncRNA:CR44553	.	2	mut	1	0	970	30	12656403	12656404	1	0	0
1079	chr3L.12733610.A	chr3L	456143	SNP	bcd	G.A	G	A	12733610	UTR3	SmD1	.	2	mut	1	0	-1729	899	12733609	12733610	0	0	0
1080	chr3L.12747416.A	chr3L	676235	SNP	dll	G.A	G	A	12747416	exonic	Klc	Klc:NM_001274851:exon4:c.C1062T:p.A354A,Klc:NM_001274852:exon4:c.C1062T:p.A354A,Klc:NM_079325:exon4:c.C1062T:p.A354A	2	mut	0	1	-12	359	12747415	12747416	0	0	0
1081	chr3L.12754598.A	chr3L	268263	SNP	bcd	G.A	G	A	12754598	exonic	CG10973	CG10973:NM_001038913:exon2:c.C64T:p.Q22X	2	mut	1	0	-1031	-260	12754597	12754598	0	0	0
1082	chr3L.12804818.A	chr3L	699.77	SNP	dll	G.A	G	A	12804818	UTR5	Atg1	.	2	mut	0	1	1076	-26	12804817	12804818	1	1	0
1083	chr3L.12849975.T	chr3L	989341	SNP	dll	C.T	C	T	12849975	intronic	CG10948	.	2	mut	0	1	1258	-19	12849974	12849975	0	1	1
1084	chr3L.12916495.A	chr3L	428204	SNP	dll	G.A	G	A	12916495	intergenic	CG32115\x3bCG10752	.	1	mut	0	1	401	-124	12916494	12916495	0	0	0
1085	chr3L.12938055.G	chr3L	39755	SNP	bcd_and_dll	T.G	T	G	12938055	intergenic	CG32115\x3bCG10752	.	12	mut	1	1	-2304	173	12938054	12938055	0	0	0
1086	chr3L.13013770.G	chr3L	741442	SNP	dll	A.G	A	G	13013770	exonic	MICAL-like	MICAL-like:NM_140364:exon1:c.T1368C:p.S456S	2	mut	0	1	118	15	13013769	13013770	0	0	0
1087	chr3L.13013871.A	chr3L	1360.52	SNP	bcd_and_dll	T.A	T	A	13013871	exonic	MICAL-like	MICAL-like:NM_140364:exon1:c.A1267T:p.I423F	5	mut	1	1	17	-80	13013870	13013871	0	0	0
1088	chr3L.13024730.T	chr3L	636794	SNP	dll	C.T	C	T	13024730	UTR3	RpS12	.	5	mut	0	1	-567	-381	13024729	13024730	0	0	0
1089	chr3L.13033110.A	chr3L	415501	SNP	dll	G.A	G	A	13033110	intronic	CG17672	.	2	mut	0	1	-375	-22	13033109	13033110	1	0	0
1090	chr3L.13051840.T	chr3L	2187.84	SNP	dll	C.T	C	T	13051840	intergenic	CG11279\x3bCG14115	.	2	mut	0	1	-336	-352	13051839	13051840	0	0	0
1091	chr3L.13078802.C	chr3L	980549	SNP	dll	G.C	G	C	13078802	intergenic	CG34429\x3blncRNA:CR43652	.	2	mut	0	1	-269	15	13078801	13078802	1	0	0
1092	chr3L.13080952.T	chr3L	910103	SNP	bcd	A.T	A	T	13080952	downstream	lncRNA:CR43652	.	1	mut	1	0	-1174	37	13080951	13080952	0	0	0
1093	chr3L.13117549.T	chr3L	800063	SNP	dll	C.T	C	T	13117549	exonic	trn	UNKNOWN	1	mut	0	1	2394	613	13117548	13117549	1	0	0
1094	chr3L.13146351.T	chr3L	1353.55	SNP	dll	C.T	C	T	13146351	intergenic	CG33262\x3bsnky	.	1	mut	0	1	-42	76	13146350	13146351	1	0	0
1095	chr3L.13151502.T	chr3L	236927	SNP	bcd	C.T	C	T	13151502	intergenic	CG33262\x3bsnky	.	2	mut	1	0	-226	-71	13151501	13151502	0	0	0
1096	chr3L.13178506.A	chr3L	2312.55	SNP	bcd	T.A	T	A	13178506	intergenic	snky\x3blncRNA:CR45096	.	9	mut	1	0	2116	763	13178505	13178506	0	0	0
1097	chr3L.13192575.A	chr3L	299238	SNP	bcd	G.A	G	A	13192575	intergenic	snky\x3blncRNA:CR45096	.	8	mut	1	0	104	-905	13192574	13192575	0	0	0
1098	chr3L.13212056.A	chr3L	158227	SNP	bcd	G.A	G	A	13212056	intergenic	lncRNA:CR45096\x3blncRNA:CR45097	.	2	mut	1	0	-392	399	13212055	13212056	0	0	0
1099	chr3L.13212382.A	chr3L	804067	SNP	bcd	G.A	G	A	13212382	intergenic	lncRNA:CR45096\x3blncRNA:CR45097	.	2	mut	1	0	-718	73	13212381	13212382	1	1	0
1100	chr3L.13259016.T	chr3L	966997	SNP	bcd	C.T	C	T	13259016	intronic	caps	.	2	mut	1	0	37	976	13259015	13259016	0	0	0
1101	chr3L.13334835.T	chr3L	108873	SNP	dll	C.T	C	T	13334835	intergenic	CG14113\x3blncRNA:CR44559	.	2	mut	0	1	-1352	593	13334834	13334835	0	0	0
1102	chr3L.13433712.T	chr3L	913811	SNP	bcd	C.T	C	T	13433712	intronic	CG10713	.	2	mut	1	0	-388	-348	13433711	13433712	0	1	0
1103	chr3L.13448443.T	chr3L	342336	SNP	bcd	C.T	C	T	13448443	exonic	cmb	cmb:NM_168546:exon9:c.C4372T:p.Q1458X,cmb:NM_001274872:exon10:c.C4279T:p.Q1427X,cmb:NM_001274873:exon10:c.C4273T:p.Q1425X	2	mut	1	0	-577	-14	13448442	13448443	1	0	0
1104	chr3L.13457621.AAGCGA	chr3L	236253	SNP	bcd	G.A	AGGCGA	AAGCGA	13457621	intronic	CG10738	.	1	mut	1	0	-949	-15	13457621	13457622	1	0	0
1105	chr3L.13503409.T	chr3L	1045.17	SNP	dll	C.T	C	T	13503409	intronic	Spt20	.	1	mut	0	1	914	-110	13503408	13503409	0	0	0
1106	chr3L.13531721.C	chr3L	519054	SNP	bcd_and_dll	A.C	A	C	13531721	intronic	bru3	.	17	mut	1	1	364	293	13531720	13531721	0	0	0
1107	chr3L.13590908.A	chr3L	264762	SNP	dll	G.A	G	A	13590908	intronic	bru3	.	1	mut	0	1	71	-434	13590907	13590908	0	0	0
1108	chr3L.13613148.T	chr3L	656.8	SNP	dll	C.T	C	T	13613148	intronic	bru3	.	1	mut	0	1	501	380	13613147	13613148	0	0	0
1109	chr3L.13641970.A	chr3L	212447	SNP	dll	G.A	G	A	13641970	intronic	bru3	.	1	mut	0	1	-4852	-243	13641969	13641970	0	0	0
1110	chr3L.13642714.A	chr3L	283384	SNP	ctrl	G.A	G	A	13642714	intronic	bru3	.	1	ctrl	0	0	-5596	-21	13642713	13642714	1	0	0
1111	chr3L.13768172.T	chr3L	1012.54	SNP	dll	C.T	C	T	13768172	intronic	bru3	.	2	mut	0	1	-453	280	13768171	13768172	0	0	0
1112	chr3L.13824997.A	chr3L	101698	SNP	bcd	G.A	G	A	13824997	intergenic	bru3\x3bCG43184	.	3	mut	1	0	-790	107	13824996	13824997	0	0	0
1113	chr3L.13884300.T	chr3L	619226	SNP	bcd	C.T	C	T	13884300	exonic	dysc	dysc:NM_001274882:exon11:c.G2127A:p.Q709Q,dysc:NM_001274883:exon11:c.G2127A:p.Q709Q,dysc:NM_001274884:exon11:c.G2115A:p.Q705Q	2	mut	1	0	-381	-345	13884299	13884300	0	0	0
1114	chr3L.13939735.A	chr3L	752433	SNP	dll	G.A	G	A	13939735	intronic	CG32137	.	5	mut	0	1	532	-120	13939734	13939735	0	0	0
1115	chr3L.13953720.A	chr3L	932197	SNP	bcd	G.A	G	A	13953720	intronic	CG32137	.	2	mut	1	0	-318	-107	13953719	13953720	0	0	0
1116	chr3L.13954837.A	chr3L	493579	SNP	bcd	G.A	G	A	13954837	intronic	CG32137	.	2	mut	1	0	716	-109	13954836	13954837	0	0	0
1117	chr3L.13959174.A	chr3L	391655	SNP	ctrl	G.A	G	A	13959174	intronic	CG32137	.	1	ctrl	0	0	-779	155	13959173	13959174	0	0	0
1118	chr3L.13967881.A	chr3L	984637	SNP	bcd	G.A	G	A	13967881	exonic	Nxf3	Nxf3:NM_001300135:exon2:c.G1234A:p.A412T,Nxf3:NM_168566:exon2:c.G1234A:p.A412T	2	mut	1	0	20	287	13967880	13967881	0	0	0
1119	chr3L.14005827.T	chr3L	1015.65	SNP	bcd	C.T	C	T	14005827	intronic	upSET	.	6	mut	1	0	-121	-1169	14005826	14005827	0	0	0
1120	chr3L.14011121.A	chr3L	6712.57	SNP	bcd_and_dll	G.A	G	A	14011121	exonic	upSET	upSET:NM_001274890:exon6:c.G2750A:p.R917H,upSET:NM_140424:exon6:c.G2750A:p.R917H	13	mut	1	1	-2935	-1108	14011120	14011121	0	0	0
1121	chr3L.14036409.A	chr3L	2307.1	SNP	dll	C.A	C	A	14036409	exonic	CG6661	CG6661:NM_140429:exon1:c.C1485A:p.L495L	2	mut	0	1	73	437	14036408	14036409	0	0	0
1122	chr3L.14076482.T	chr3L	720573	SNP	bcd	C.T	C	T	14076482	intronic	btl	.	2	mut	1	0	-13	-311	14076481	14076482	0	0	0
1123	chr3L.14106311.T	chr3L	124619	SNP	dll	C.T	C	T	14106311	intronic	Sox21a	.	3	mut	0	1	9	225	14106310	14106311	0	0	0
1124	chr3L.14125250.T	chr3L	195768	SNP	dll	C.T	C	T	14125250	splicing	Sox21b	.	1	mut	0	1	-464	31	14125249	14125250	0	0	0
1125	chr3L.14143110.G	chr3L	354723	SNP	bcd	A.G	A	G	14143110	intergenic	lncRNA:CR45887\x3bD	.	8	mut	1	0	-1631	-19	14143109	14143110	0	0	0
1126	chr3L.14152364.C	chr3L	705815	SNP	ctrl	A.C	A	C	14152364	intergenic	lncRNA:CR45887\x3bD	.	2	ctrl	0	0	94	511	14152363	14152364	0	0	0
1127	chr3L.14173283.A	chr3L	1496.76	SNP	bcd	G.A	G	A	14173283	intergenic	lncRNA:CR45887\x3bD	.	3	mut	1	0	10	-448	14173282	14173283	1	0	0
1128	chr3L.14228138.T	chr3L	268992	SNP	bcd	C.T	C	T	14228138	intronic	nuf	.	2	mut	1	0	1108	-66	14228137	14228138	0	0	0
1129	chr3L.14231501.T	chr3L	492002	SNP	bcd	C.T	C	T	14231501	intronic	nuf	.	1	mut	1	0	-359	-977	14231500	14231501	0	0	0
1130	chr3L.14242922.A	chr3L	158848	SNP	bcd	T.A	T	A	14242922	intergenic	lncRNA:CR45399\x3blncRNA:CR44561	.	5	mut	1	0	2065	-150	14242921	14242922	0	0	0
1131	chr3L.14262402.A	chr3L	388312	SNP	bcd_and_dll	G.A	G	A	14262402	intergenic	lncRNA:CR44560\x3bfz	.	7	mut	1	1	NA	NA	14262401	14262402	1	0	0
1132	chr3L.14286509.G	chr3L	247065	SNP	ctrl	C.G	C	G	14286509	intronic	fz	.	1	ctrl	0	0	-277	154	14286508	14286509	0	0	0
1133	chr3L.14322053.C	chr3L	242417	SNP	bcd_and_dll	A.C	A	C	14322053	intronic	fz	.	18	mut	1	1	632	979	14322052	14322053	0	0	0
1134	chr3L.14346481.G	chr3L	518742	SNP	dll	C.G	C	G	14346481	intronic	fz	.	2	mut	0	1	-171	-84	14346480	14346481	1	0	0
1135	chr3L.14357808.A	chr3L	326737	SNP	dll	G.A	G	A	14357808	intronic	fz	.	1	mut	0	1	-26	-455	14357807	14357808	0	0	0
1136	chr3L.14359629.A	chr3L	341674	SNP	bcd	G.A	G	A	14359629	intronic	fz	.	2	mut	1	0	-30	621	14359628	14359629	0	0	0
1137	chr3L.14387782.T	chr3L	667863	SNP	dll	C.T	C	T	14387782	intergenic	CG43120\x3bCG3868	.	3	mut	0	1	4011	94	14387781	14387782	1	0	0
1138	chr3L.14388907.TCCAG	chr3L	1260.8	SNP	dll	G.A	TCCGG	TCCAG	14388907	intergenic	CG43120\x3bCG3868	.	3	mut	0	1	2883	506	14388909	14388910	0	0	0
1139	chr3L.14402710.A	chr3L	622968	SNP	bcd	G.A	G	A	14402710	UTR5	CG3868	.	2	mut	1	0	100	400	14402709	14402710	0	0	0
1140	chr3L.14431413.G	chr3L	473182	SNP	bcd	C.G	C	G	14431413	intronic	bbg	.	3	mut	1	0	-15	95	14431412	14431413	0	0	0
1141	chr3L.14530617.A	chr3L	1080.72	SNP	bcd	G.A	G	A	14530617	intronic	bbg	.	2	mut	1	0	-1747	-461	14530616	14530617	0	0	0
1142	chr3L.14545523.G	chr3L	107246	SNP	dll	C.G	C	G	14545523	intronic	Gbs-70E	.	10	mut	0	1	-2054	0	14545522	14545523	1	0	0
1143	chr3L.14561237.T	chr3L	180867	SNP	dll	C.T	C	T	14561237	intronic	CG34039	.	1	mut	0	1	-315	21	14561236	14561237	1	0	0
1144	chr3L.14646105.T	chr3L	520535	SNP	bcd	C.T	C	T	14646105	intronic	dlp	.	2	mut	1	0	-717	111	14646104	14646105	1	0	0
1145	chr3L.14838006.T	chr3L	943841	SNP	bcd	C.T	C	T	14838006	intronic	CG17839	.	1	mut	1	0	-1966	-113	14838005	14838006	0	0	0
1146	chr3L.14846702.C	chr3L	501287	SNP	bcd	T.C	T	C	14846702	intronic	CG17839	.	2	mut	1	0	837	-572	14846701	14846702	0	0	0
1147	chr3L.14864857.A	chr3L	646808	SNP	bcd	G.A	G	A	14864857	exonic	CG17839	CG17839:NM_001043141:exon4:c.G3A:p.M1?,CG17839:NM_206363:exon4:c.G3A:p.M1?	3	mut	1	0	346	24	14864856	14864857	1	0	0
1148	chr3L.14912928.A	chr3L	1613.57	SNP	dll	G.A	G	A	14912928	intronic	DCX-EMAP	.	2	mut	0	1	11	-64	14912927	14912928	1	0	0
1149	chr3L.14947663.A	chr3L	2006.21	SNP	bcd	G.A	G	A	14947663	intergenic	BobA\x3blncRNA:CR45978	.	7	mut	1	0	-519	-68	14947662	14947663	1	0	0
1150	chr3L.14953887.A	chr3L	224399	SNP	dll	C.A	C	A	14953887	intergenic	lncRNA:CR45978\x3bTom	.	1	mut	0	1	14	406	14953886	14953887	0	0	0
1151	chr3L.14979341.A	chr3L	179794	SNP	dll	G.A	G	A	14979341	upstream	CG3349	.	1	mut	0	1	1332	-11	14979340	14979341	1	0	0
1152	chr3L.14986466.T	chr3L	526416	SNP	bcd	C.T	C	T	14986466	intronic	mnd	.	2	mut	1	0	2	469	14986465	14986466	0	0	0
1153	chr3L.15008285.T	chr3L	524999	SNP	dll	C.T	C	T	15008285	intronic	Reck	.	3	mut	0	1	1565	48	15008284	15008285	1	0	0
1154	chr3L.15083515.T	chr3L	317652	SNP	ctrl	C.T	C	T	15083515	exonic	Plp	Plp:NM_001032402:exon2:c.G1107A:p.A369A,Plp:NM_001259832:exon2:c.G1107A:p.A369A,Plp:NM_001274930:exon2:c.G1095A:p.A365A,Plp:NM_001274933:exon2:c.G1107A:p.A369A,Plp:NM_001274934:exon2:c.G1107A:p.A369A,Plp:NM_001259833:exon3:c.G588A:p.A196A,Plp:NM_001274932:exon3:c.G588A:p.A196A,Plp:NM_001274935:exon3:c.G588A:p.A196A,Plp:NM_001274936:exon3:c.G588A:p.A196A	1	ctrl	0	0	757	-878	15083514	15083515	0	0	0
1155	chr3L.15095581.A	chr3L	1993.66	SNP	bcd	G.A	G	A	15095581	exonic	GlyRS	GlyRS:NM_168605:exon1:c.G320A:p.G107D,GlyRS:NM_001274938:exon2:c.G320A:p.G107D,GlyRS:NM_140489:exon2:c.G62A:p.G21D	2	mut	1	0	-3624	-681	15095580	15095581	0	0	0
1156	chr3L.15099372.A	chr3L	162346	SNP	bcd	G.A	G	A	15099372	ncRNA_exonic	lncRNA:CR43973	.	4	mut	1	0	-85	411	15099371	15099372	0	0	0
1157	chr3L.15119186.T	chr3L	2849.94	SNP	bcd	C.T	C	T	15119186	exonic	Cep135	Cep135:NM_001202179:exon5:c.C1730T:p.A577V,Cep135:NM_001274940:exon5:c.C1730T:p.A577V,Cep135:NM_140492:exon5:c.C1730T:p.A577V	4	mut	1	0	-49	637	15119185	15119186	0	0	0
1158	chr3L.15120936.C	chr3L	31985.7	SNP	bcd	G.C	G	C	15120936	exonic	CG16959	CG16959:NM_001274941:exon4:c.C789G:p.P263P,CG16959:NM_168608:exon4:c.C789G:p.P263P,CG16959:NM_001202180:exon5:c.C789G:p.P263P,CG16959:NM_001300140:exon5:c.C789G:p.P263P,CG16959:NM_140493:exon5:c.C789G:p.P263P	66	mut	1	0	-1523	89	15120935	15120936	1	0	0
1159	chr3L.15130195.G	chr3L	6840.37	SNP	bcd	A.G	A	G	15130195	exonic	CG13457	CG13457:NM_140494:exon2:c.T1045C:p.S349P,CG13457:NM_168610:exon2:c.T742C:p.S248P	22	mut	1	0	-1038	-180	15130194	15130195	0	0	0
1160	chr3L.15157799.A	chr3L	2369	SNP	bcd	G.A	G	A	15157799	exonic	Msh6	Msh6:NM_140498:exon1:c.C689T:p.P230L	2	mut	1	0	1547	-313	15157798	15157799	0	0	0
1161	chr3L.15163531.A	chr3L	484166	SNP	dll	C.A	C	A	15163531	UTR5	CG7011	.	1	mut	0	1	-335	389	15163530	15163531	0	0	0
1162	chr3L.15164714.A	chr3L	217507	SNP	dll	C.A	C	A	15164714	intergenic	CG7011\x3blncRNA:CR44562	.	1	mut	0	1	1192	53	15164713	15164714	1	0	0
1163	chr3L.15272731.A	chr3L	149409	SNP	bcd	T.A	T	A	15272731	intergenic	Tollo\x3bBest4	.	1	mut	1	0	-406	1284	15272730	15272731	0	0	0
1164	chr3L.15276861.TAGAAA	chr3L	3738.47	SNP	bcd	G.A	TAGGAA	TAGAAA	15276861	intergenic	Tollo\x3bBest4	.	3	mut	1	0	-2911	1347	15276863	15276864	1	0	0
1165	chr3L.15320851.ATC	chr3L	3407.5	SNP	bcd	G.A	GTC	ATC	15320851	downstream	lncRNA:CR46213	.	5	mut	1	0	-166	437	15320850	15320851	0	0	0
1166	chr3L.15324946.T	chr3L	1902.48	SNP	dll	C.T	C	T	15324946	intergenic	lncRNA:CR46213\x3blncRNA:CR43247	.	3	mut	0	1	904	53	15324945	15324946	1	0	0
1167	chr3L.15400214.T	chr3L	387992	SNP	ctrl	A.T	A	T	15400214	intergenic	Toll-6\x3bCG33259	.	1	ctrl	0	0	3687	-66	15400213	15400214	1	0	0
1168	chr3L.15418241.A	chr3L	257974	SNP	dll	G.A	G	A	15418241	intergenic	CG33259\x3blncRNA:CR43625	.	1	mut	0	1	-168	358	15418240	15418241	0	0	0
1169	chr3L.15504016.A	chr3L	939486	SNP	bcd	G.A	G	A	15504016	exonic	CG7857	CG7857:NM_140512:exon2:c.C737T:p.A246V	1	mut	1	0	159	103	15504015	15504016	0	0	0
1170	chr3L.15524231.T	chr3L	347336	SNP	dll	C.T	C	T	15524231	upstream\x3bdownstream	CG7945\x3bCG33986	.	1	mut	0	1	1298	-398	15524230	15524231	0	1	0
1171	chr3L.15532635.G	chr3L	464752	SNP	dll	C.G	C	G	15532635	intergenic	CG43248\x3bCrebA	.	1	mut	0	1	-682	-908	15532634	15532635	1	1	0
1172	chr3L.15561784.A	chr3L	2222.28	SNP	bcd	G.A	G	A	15561784	exonic	CG7739	CG7739:NM_140519:exon2:c.C1093T:p.R365C	4	mut	1	0	61	-728	15561783	15561784	0	0	0
1173	chr3L.15593060.T	chr3L	2210.8	SNP	dll	C.T	C	T	15593060	intronic	RhoGAP71E	.	2	mut	0	1	-439	-37	15593059	15593060	0	0	0
1174	chr3L.15624383.A	chr3L	601297	SNP	bcd	G.A	G	A	15624383	intronic	comm3	.	2	mut	1	0	1560	-179	15624382	15624383	0	0	0
1175	chr3L.15706942.T	chr3L	2244.07	SNP	bcd_and_dll	G.T	G	T	15706942	intergenic	comm2\x3bCG42571	.	5	mut	1	1	453	103	15706941	15706942	0	0	0
1176	chr3L.15773597.A	chr3L	161722	SNP	dll	G.A	G	A	15773597	intergenic	lncRNA:CR46197\x3bCG6244	.	2	mut	0	1	-2134	-127	15773596	15773597	0	0	0
1177	chr3L.15813166.A	chr3L	179744	SNP	bcd	G.A	G	A	15813166	intronic	fwe	.	3	mut	1	0	-170	684	15813165	15813166	0	0	0
1178	chr3L.15861263.A	chr3L	455163	SNP	ctrl	G.A	G	A	15861263	intronic	pHCl-1	.	1	ctrl	0	0	725	-182	15861262	15861263	0	0	0
1179	chr3L.15890455.T	chr3L	701099	SNP	bcd	C.T	C	T	15890455	intronic	pHCl-1	.	3	mut	1	0	-584	-446	15890454	15890455	0	0	0
1180	chr3L.15911260.T	chr3L	632579	SNP	ctrl	G.T	G	T	15911260	UTR5	sff	.	2	ctrl	0	0	890	-226	15911259	15911260	0	0	0
1181	chr3L.15945780.A	chr3L	1317.11	SNP	bcd	G.A	G	A	15945780	intronic	Pka-C3	.	18	mut	1	0	-921	75	15945779	15945780	0	0	0
1182	chr3L.15982979.A	chr3L	246134	SNP	dll	G.A	G	A	15982979	upstream	Arl1\x3bbrm	.	3	mut	0	1	0	19	15982978	15982979	0	0	1
1183	chr3L.16047091.A	chr3L	248646	SNP	bcd	G.A	G	A	16047091	intronic	Diap1	.	2	mut	1	0	358	-384	16047090	16047091	1	1	0
1184	chr3L.16099965.T	chr3L	178419	SNP	bcd	C.T	C	T	16099965	exonic	ATPsynbetaL	ATPsynbetaL:NM_140579:exon3:c.C1843T:p.P615S	3	mut	1	0	2738	-527	16099964	16099965	0	0	0
1185	chr3L.16118924.A	chr3L	1103.62	SNP	bcd	G.A	G	A	16118924	exonic	Taf4	Taf4:NM_001300148:exon6:c.G1831A:p.A611T,Taf4:NM_206379:exon6:c.G1621A:p.A541T,Taf4:NM_168651:exon7:c.G1831A:p.A611T,Taf4:NM_176333:exon7:c.G1621A:p.A541T,Taf4:NM_001144486:exon8:c.G2332A:p.A778T,Taf4:NM_001169982:exon8:c.G1831A:p.A611T,Taf4:NM_001274998:exon8:c.G1954A:p.A652T,Taf4:NM_001274999:exon8:c.G2209A:p.A737T,Taf4:NM_079378:exon8:c.G1831A:p.A611T	2	mut	1	0	-1250	339	16118923	16118924	0	0	0
1186	chr3L.16122951.T	chr3L	4216.99	SNP	bcd	C.T	C	T	16122951	exonic	Strump	Strump:NM_001169983:exon3:c.C650T:p.A217V,Strump:NM_001275000:exon4:c.C578T:p.A193V,Strump:NM_140583:exon4:c.C650T:p.A217V	2	mut	1	0	-549	-480	16122950	16122951	0	0	0
1187	chr3L.16193272.T	chr3L	429634	SNP	bcd_and_dll	C.T	C	T	16193272	intergenic	lncRNA:CR45755\x3blncRNA:CR45437	.	3	mut	1	1	-770	510	16193271	16193272	0	0	0
1188	chr3L.16238388.G	chr3L	2014.23	SNP	dll	C.G	C	G	16238388	intronic	l72Dr	.	5	mut	0	1	165	-50	16238387	16238388	1	0	0
1189	chr3L.16245203.T	chr3L	1031.76	SNP	dll	C.T	C	T	16245203	intergenic	l72Dr\x3bCG13055	.	2	mut	0	1	317	-16	16245202	16245203	1	0	0
1190	chr3L.16258386.A	chr3L	1337.52	SNP	bcd	G.A	G	A	16258386	downstream	CG13053	.	2	mut	1	0	-5	6	16258385	16258386	1	0	0
1191	chr3L.16275062.T	chr3L	153225	SNP	ctrl	G.T	G	T	16275062	intergenic	CG13066\x3bCG13065	.	3	ctrl	0	0	-63	46	16275061	16275062	1	0	0
1193	chr3L.16311767.A	chr3L	669804	SNP	dll	C.A	C	A	16311767	downstream	lncRNA:CR32160	.	1	mut	0	1	999	156	16311766	16311767	0	0	0
1194	chr3L.16352145.T	chr3L	2039.87	SNP	dll	C.T	C	T	16352145	exonic	Tcs3	Tcs3:NM_140623:exon1:c.C92T:p.T31M	3	mut	0	1	797	669	16352144	16352145	0	0	0
1195	chr3L.16391546.A	chr3L	122641	SNP	bcd	G.A	G	A	16391546	exonic	CG44836	CG44836:NM_168665:exon7:c.C2202T:p.Y734Y	1	mut	1	0	-977	105	16391545	16391546	0	1	0
1196	chr3L.16399499.T	chr3L	707317	SNP	bcd_and_dll	C.T	C	T	16399499	exonic	CG44836	CG44836:NM_168665:exon2:c.G502A:p.A168T	2	mut	1	1	694	717	16399498	16399499	0	0	0
1197	chr3L.16410329.A	chr3L	2489.79	SNP	dll	G.A	G	A	16410329	intronic	fax	.	3	mut	0	1	-855	-106	16410328	16410329	0	0	0
1198	chr3L.16410567.T	chr3L	3483.6	SNP	dll	C.T	C	T	16410567	intronic	fax	.	2	mut	0	1	-1093	327	16410566	16410567	0	0	0
1199	chr3L.16510538.T	chr3L	1792.16	SNP	bcd_and_dll	C.T	C	T	16510538	intronic	CG43373	.	23	mut	1	1	30	316	16510537	16510538	0	0	0
1200	chr3L.16518156.AATA	chr3L	262594	SNP	bcd	C.T	AACA	AATA	16518156	intronic	CG43373	.	1	mut	1	0	6	-402	16518157	16518158	0	0	0
1201	chr3L.16567960.A	chr3L	170.21	SNP	ctrl	G.A	G	A	16567960	intronic	Mipp1	.	1	ctrl	0	0	-2468	36	16567959	16567960	1	0	0
1202	chr3L.16571196.T	chr3L	1060.3	SNP	bcd	C.T	C	T	16571196	intronic	Mipp1	.	2	mut	1	0	54	76	16571195	16571196	1	0	0
1203	chr3L.16579567.A	chr3L	3757.51	SNP	dll	G.A	G	A	16579567	exonic	nxf2	nxf2:NM_001275024:exon2:c.C271T:p.L91L,nxf2:NM_168674:exon2:c.C271T:p.L91L,nxf2:NM_079387:exon3:c.C271T:p.L91L	3	mut	0	1	-29	451	16579566	16579567	0	0	0
1204	chr3L.16582404.G	chr3L	1206.69	SNP	dll	C.G	C	G	16582404	upstream	Rpn12\x3bSmn	.	3	mut	0	1	354	-905	16582403	16582404	0	0	0
1205	chr3L.16653779.T	chr3L	601.46	SNP	bcd	C.T	C	T	16653779	ncRNA_exonic	snRNA:U12	.	2	mut	1	0	235	-335	16653778	16653779	0	1	0
1206	chr3L.16653786.A	chr3L	483514	SNP	bcd	G.A	G	A	16653786	ncRNA_exonic	snRNA:U12	.	2	mut	1	0	228	-342	16653785	16653786	0	1	0
1207	chr3L.16653808.A	chr3L	1341.75	SNP	dll	G.A	G	A	16653808	ncRNA_exonic	snRNA:U12	.	5	mut	0	1	206	-364	16653807	16653808	0	1	0
1208	chr3L.16665671.A	chr3L	395009	SNP	bcd	G.A	G	A	16665671	intronic	Galphaf	.	3	mut	1	0	-1375	-8	16665670	16665671	1	0	0
1209	chr3L.16673958.T	chr3L	110433	SNP	dll	C.T	C	T	16673958	upstream	CG13032\x3bzetaCOP	.	4	mut	0	1	-292	-199	16673957	16673958	0	1	0
1210	chr3L.16784460.T	chr3L	510287	SNP	dll	C.T	C	T	16784460	exonic	CG9706	CG9706:NM_168684:exon1:c.C1152T:p.Y384Y,CG9706:NM_140664:exon2:c.C1152T:p.Y384Y	1	mut	0	1	-2693	149	16784459	16784460	0	0	0
1211	chr3L.16842180.G	chr3L	563682	SNP	bcd	T.G	T	G	16842180	upstream	TSG101	.	6	mut	1	0	-43	-423	16842179	16842180	0	1	1
1212	chr3L.16845006.A	chr3L	569989	SNP	dll	G.A	G	A	16845006	upstream\x3bdownstream	Zcchc7\x3bkud\x3bTSG101	.	3	mut	0	1	-2869	-64	16845005	16845006	1	1	0
1213	chr3L.16853964.GAAAAAAATCCAT	chr3L	30486	SNP	dll	C.T	GAAAAAAACCCAT	GAAAAAAATCCAT	16853964	UTR5	sina	.	1	mut	0	1	2028	-145	16853971	16853972	0	1	0
1214	chr3L.16914178.T	chr3L	2248.29	SNP	bcd	A.T	A	T	16914178	intronic	Lmpt	.	6	mut	1	0	-193	-210	16914177	16914178	0	0	0
1215	chr3L.16930733.A	chr3L	637858	SNP	dll	G.A	G	A	16930733	exonic	CG11905	CG11905:NM_168698:exon3:c.C332T:p.T111I,CG11905:NM_001104154:exon4:c.C332T:p.T111I,CG11905:NM_168697:exon4:c.C332T:p.T111I	2	mut	0	1	534	-2393	16930732	16930733	0	1	0
1216	chr3L.16959912.T	chr3L	1404.83	SNP	dll	C.T	C	T	16959912	intronic	Nc73EF	.	1	mut	0	1	182	386	16959911	16959912	0	0	0
1217	chr3L.16987841.T	chr3L	212243	SNP	bcd	C.T	C	T	16987841	intronic	Exn	.	2	mut	1	0	-132	-62	16987840	16987841	1	0	0
1218	chr3L.17016179.A	chr3L	155975	SNP	dll	G.A	G	A	17016179	UTR5	CG6664	.	6	mut	0	1	381	84	17016178	17016179	0	0	0
1219	chr3L.17017186.T	chr3L	965007	SNP	dll	A.T	A	T	17017186	exonic	CG7728	CG7728:NM_140688:exon1:c.A548T:p.K183M	2	mut	0	1	-148	13	17017185	17017186	1	0	0
1220	chr3L.17017711.T	chr3L	1469.44	SNP	dll	A.T	A	T	17017711	exonic	CG7728	CG7728:NM_140688:exon1:c.A1073T:p.Y358F	2	mut	0	1	470	-506	17017710	17017711	0	0	0
1221	chr3L.17058338.T	chr3L	208606	SNP	bcd	C.T	C	T	17058338	exonic	CG7724	CG7724:NM_140700:exon4:c.C1121T:p.A374V	1	mut	1	0	85	678	17058337	17058338	0	0	0
1222	chr3L.17096400.T	chr3L	241632	SNP	ctrl	C.T	C	T	17096400	intronic	Rbp6	.	1	ctrl	0	0	-180	-298	17096399	17096400	0	0	0
1223	chr3L.17109768.G	chr3L	16088.1	SNP	dll	A.G	A	G	17109768	intronic	Rbp6	.	1	mut	0	1	-2567	581	17109767	17109768	0	0	0
1224	chr3L.17147750.T	chr3L	1106.84	SNP	bcd_and_dll	C.T	C	T	17147750	UTR5	Rbp6	.	4	mut	1	1	42	61	17147749	17147750	1	0	0
1225	chr3L.17211552.A	chr3L	3765.58	SNP	dll	G.A	G	A	17211552	intronic	Rbp6	.	2	mut	0	1	-1081	-1021	17211551	17211552	0	0	0
1226	chr3L.17270274.C	chr3L	170.8	SNP	dll	A.C	A	C	17270274	intergenic	CG13723\x3blncRNA:CR45436	.	3	mut	0	1	169	153	17270273	17270274	0	0	0
1227	chr3L.17320747.C	chr3L	4970.6	SNP	bcd_and_dll	T.C	T	C	17320747	UTR5	ND-24L	.	5	mut	1	1	-1692	-1126	17320746	17320747	0	1	0
1228	chr3L.17345894.A	chr3L	963097	SNP	dll	G.A	G	A	17345894	exonic	Mip	Mip:NM_140714:exon2:c.C160T:p.L54F	2	mut	0	1	-474	84	17345893	17345894	1	0	0
1229	chr3L.17375726.T	chr3L	1554.79	SNP	dll	C.T	C	T	17375726	intronic	Cad74A	.	3	mut	0	1	-1779	-5	17375725	17375726	1	0	0
1230	chr3L.17407301.G	chr3L	423666	SNP	bcd	A.G	A	G	17407301	intronic	blot	.	5	mut	1	0	151	31	17407300	17407301	1	0	1
1231	chr3L.17413510.T	chr3L	1093.09	SNP	dll	C.T	C	T	17413510	intronic	blot	.	3	mut	0	1	105	6	17413509	17413510	1	0	0
1232	chr3L.17416376.T	chr3L	532463	SNP	dll	C.T	C	T	17416376	intronic	blot	.	3	mut	0	1	602	3	17416375	17416376	1	0	0
1233	chr3L.17447165.A	chr3L	322311	SNP	bcd	G.A	G	A	17447165	intronic	CG18265	.	4	mut	1	0	938	134	17447164	17447165	0	0	0
1234	chr3L.17488722.T	chr3L	146092	SNP	dll	C.T	C	T	17488722	intronic	Oatp74D	.	3	mut	0	1	-759	437	17488721	17488722	1	0	0
1235	chr3L.17500938.T	chr3L	242214	SNP	dll	G.T	G	T	17500938	intronic	Oatp74D	.	2	mut	0	1	1265	123	17500937	17500938	0	0	0
1236	chr3L.17529240.T	chr3L	1149.13	SNP	bcd	C.T	C	T	17529240	exonic	Edc3	Edc3:NM_140735:exon1:c.G229A:p.G77R	2	mut	1	0	-1205	-505	17529239	17529240	0	0	0
1237	chr3L.17536348.T	chr3L	212018	SNP	bcd	C.T	C	T	17536348	intronic	Nedd4	.	2	mut	1	0	472	165	17536347	17536348	0	0	0
1238	chr3L.17562320.A	chr3L	1446.83	SNP	bcd	G.A	G	A	17562320	exonic	Eip74EF	Eip74EF:NM_001014590:exon4:c.C2102T:p.A701V,Eip74EF:NM_168741:exon4:c.C2102T:p.A701V,Eip74EF:NM_001259887:exon8:c.C1985T:p.A662V,Eip74EF:NM_168739:exon8:c.C2057T:p.A686V,Eip74EF:NM_168740:exon8:c.C1940T:p.A647V	2	mut	1	0	-1443	933	17562319	17562320	0	0	0
1239	chr3L.17581130.AC	chr3L	2909.97	SNP	bcd	G.A	GC	AC	17581130	intronic	Eip74EF	.	3	mut	1	0	-625	391	17581129	17581130	1	0	0
1240	chr3L.17610092.TGGCCAAAAGAC	chr3L	135556	SNP	dll	G.A	TGGCCAAAAGGC	TGGCCAAAAGAC	17610092	intronic	Eip74EF	.	1	mut	0	1	-122	143	17610101	17610102	0	0	0
1241	chr3L.17621945.TAAAAATC	chr3L	44383	SNP	dll	C.T	CAAAAATC	TAAAAATC	17621945	UTR5	anchor	.	1	mut	0	1	-731	-21	17621944	17621945	1	0	0
1242	chr3L.17646201.A	chr3L	2537.82	SNP	dll	G.A	G	A	17646201	exonic	CG43085	CG43085:NM_001259889:exon2:c.C181T:p.L61F,CG43085:NM_001275067:exon2:c.C181T:p.L61F	6	mut	0	1	52	-98	17646200	17646201	0	0	0
1243	chr3L.17661902.T	chr3L	137185	SNP	dll	C.T	C	T	17661902	UTR3	Crtc	.	1	mut	0	1	464	-687	17661901	17661902	0	0	0
1244	chr3L.17718725.T	chr3L	880885	SNP	bcd	G.T	G	T	17718725	intronic	Ccn	.	2	mut	1	0	-6	555	17718724	17718725	0	0	0
1245	chr3L.17766340.A	chr3L	155405	SNP	dll	G.A	G	A	17766340	intergenic	Adgf-A\x3blncRNA:CR44668	.	1	mut	0	1	-162	-217	17766339	17766340	1	0	0
1246	chr3L.17809132.A	chr3L	986246	SNP	dll	G.A	G	A	17809132	UTR5	CG32191	.	3	mut	0	1	-389	77	17809131	17809132	0	0	0
1247	chr3L.17842049.A	chr3L	602402	SNP	bcd	G.A	G	A	17842049	exonic	CG5567	CG5567:NM_140758:exon2:c.C651T:p.G217G	1	mut	1	0	523	681	17842048	17842049	0	0	0
1248	chr3L.17854260.T	chr3L	2684.6	SNP	bcd	C.T	C	T	17854260	exonic	CG5535	CG5535:NM_140762:exon3:c.G404A:p.S135N,CG5535:NM_168753:exon3:c.G377A:p.S126N	2	mut	1	0	497	30	17854259	17854260	1	0	0
1249	chr3L.17854413.A	chr3L	1228.84	SNP	bcd	G.A	G	A	17854413	exonic	CG5535	CG5535:NM_140762:exon2:c.C321T:p.I107I,CG5535:NM_168753:exon2:c.C294T:p.I98I	2	mut	1	0	344	-117	17854412	17854413	0	0	0
1250	chr3L.17860145.A	chr3L	539324	SNP	dll	G.A	G	A	17860145	exonic	CG34002	CG34002:NM_001038940:exon3:c.G811A:p.A271T	2	mut	0	1	232	342	17860144	17860145	0	0	0
1251	chr3L.17870683.A	chr3L	285204	SNP	dll	G.A	G	A	17870683	intergenic	CG34002\x3bCG7408	.	3	mut	0	1	1440	-74	17870682	17870683	1	0	0
1252	chr3L.17892103.T	chr3L	389952	SNP	bcd	C.T	C	T	17892103	UTR3	Tsp74F	.	3	mut	1	0	-490	666	17892102	17892103	0	0	0
1253	chr3L.17899611.A	chr3L	2414.08	SNP	bcd	G.A	G	A	17899611	exonic	Prestin	Prestin:NM_140767:exon6:c.C1887T:p.S629S	2	mut	1	0	947	523	17899610	17899611	0	0	0
1254	chr3L.17976763.A	chr3L	604123	SNP	dll	G.A	G	A	17976763	intronic	Eip75B	.	2	mut	0	1	520	461	17976762	17976763	0	0	0
1255	chr3L.17994047.A	chr3L	1018.51	SNP	bcd	C.A	C	A	17994047	intronic	Eip75B	.	2	mut	1	0	671	113	17994046	17994047	0	0	0
1256	chr3L.18093770.A	chr3L	400998	SNP	dll	G.A	G	A	18093770	intronic	CG13698	.	1	mut	0	1	-617	293	18093769	18093770	0	0	0
1257	chr3L.18106306.A	chr3L	35721	SNP	bcd	G.A	G	A	18106306	upstream	CG13698\x3bmRpS26	.	2	mut	1	0	-97	35	18106305	18106306	1	1	0
1258	chr3L.18117157.T	chr3L	1961.27	SNP	dll	C.T	C	T	18117157	UTR3	CG32195	.	2	mut	0	1	922	57	18117156	18117157	1	0	0
1259	chr3L.18136069.T	chr3L	116365	SNP	dll	G.T	G	T	18136069	ncRNA_exonic	lncRNA:CR44669	.	1	mut	0	1	213	-85	18136068	18136069	1	0	0
1260	chr3L.18161594.A	chr3L	622097	SNP	bcd	G.A	G	A	18161594	intronic	CG13699	.	2	mut	1	0	113	-295	18161593	18161594	0	0	0
1261	chr3L.18193958.T	chr3L	268694	SNP	bcd_and_dll	C.T	C	T	18193958	intergenic	hid\x3blncRNA:CR45234	.	3	mut	1	1	313	511	18193957	18193958	0	0	0
1262	chr3L.18196995.G	chr3L	340125	SNP	ctrl	A.G	A	G	18196995	downstream	lncRNA:CR45234	.	2	ctrl	0	0	-941	-426	18196994	18196995	0	0	0
1263	chr3L.18200067.T	chr3L	980543	SNP	bcd	A.T	A	T	18200067	intergenic	lncRNA:CR45234\x3bCG7320	.	2	mut	1	0	758	-659	18200066	18200067	0	0	0
1264	chr3L.18232626.C	chr3L	548018	SNP	bcd	G.C	G	C	18232626	intergenic	lncRNA:CR45935\x3blncRNA:CR45937	.	2	mut	1	0	-268	-34	18232625	18232626	0	0	0
1265	chr3L.18248698.T	chr3L	381218	SNP	dll	C.T	C	T	18248698	intergenic	lncRNA:CR45936\x3bCheA75a	.	4	mut	0	1	34	-23	18248697	18248698	0	0	0
1266	chr3L.18288569.T	chr3L	477989	SNP	bcd	C.T	C	T	18288569	intergenic	CheA75a\x3bCG5103	.	3	mut	1	0	-994	330	18288568	18288569	0	0	0
1267	chr3L.18341591.A	chr3L	426643	SNP	dll	G.A	G	A	18341591	intergenic	lncRNA:CR46353\x3brpr	.	2	mut	0	1	-1566	192	18341590	18341591	0	0	0
1268	chr3L.18359288.A	chr3L	265755	SNP	bcd	G.A	G	A	18359288	intergenic	lncRNA:CR46353\x3brpr	.	1	mut	1	0	597	82	18359287	18359288	1	0	0
1269	chr3L.18539807.A	chr3L	267427	SNP	dll	C.A	C	A	18539807	intergenic	CG32198\x3bAstC-R1	.	2	mut	0	1	-1524	-203	18539806	18539807	0	0	0
1270	chr3L.18545747.T	chr3L	122659	SNP	dll	C.T	C	T	18545747	intergenic	CG32198\x3bAstC-R1	.	2	mut	0	1	1259	134	18545746	18545747	1	0	0
1271	chr3L.18553349.A	chr3L	578096	SNP	bcd	G.A	G	A	18553349	intergenic	CG32198\x3bAstC-R1	.	2	mut	1	0	514	432	18553348	18553349	0	0	0
1272	chr3L.18608704.T	chr3L	486862	SNP	dll	C.T	C	T	18608704	exonic	CG18231	CG18231:NM_140788:exon5:c.C902T:p.T301I	1	mut	0	1	-367	-7	18608703	18608704	0	0	0
1273	chr3L.18671363.A	chr3L	104346	SNP	bcd_and_dll	G.A	G	A	18671363	exonic	Capr	Capr:NM_001300178:exon3:c.C636T:p.N212N,Capr:NM_144414:exon3:c.C636T:p.N212N	2	mut	1	1	-141	561	18671362	18671363	0	0	0
1274	chr3L.18696572.A	chr3L	464555	SNP	bcd	G.A	G	A	18696572	UTR3	Dic4	.	2	mut	1	0	965	-243	18696571	18696572	1	0	0
1275	chr3L.18726834.A	chr3L	495223	SNP	dll	G.A	G	A	18726834	intergenic	lncRNA:CR43985\x3bCG6885	.	9	mut	0	1	311	258	18726833	18726834	0	0	0
1276	chr3L.18814785.T	chr3L	594722	SNP	dll	C.T	C	T	18814785	intronic	CG14073	.	3	mut	0	1	1411	-23	18814784	18814785	1	0	0
1277	chr3L.18821372.A	chr3L	5466.71	SNP	dll	G.A	G	A	18821372	exonic	HipHop	HipHop:NM_168777:exon1:c.G66A:p.L22L,HipHop:NM_140804:exon2:c.G66A:p.L22L	2	mut	0	1	-100	-362	18821371	18821372	0	0	0
1278	chr3L.18822034.T	chr3L	171.52	SNP	bcd	A.T	A	T	18822034	UTR3	HipHop	.	2	mut	1	0	-762	8	18822033	18822034	0	0	0
1279	chr3L.18835681.T	chr3L	317482	SNP	dll	C.T	C	T	18835681	intronic	Indy	.	2	mut	0	1	-81	243	18835680	18835681	1	0	0
1280	chr3L.18864303.G	chr3L	828536	SNP	bcd	A.G	A	G	18864303	exonic	CG6865	CG6865:NM_001259896:exon2:c.A115G:p.S39G	2	mut	1	0	-151	312	18864302	18864303	0	0	0
1281	chr3L.18911312.T	chr3L	3222.66	SNP	dll	C.T	C	T	18911312	intronic	CG14077	.	5	mut	0	1	1124	-3	18911311	18911312	1	0	0
1282	chr3L.18915652.T	chr3L	1219.12	SNP	bcd	C.T	C	T	18915652	intergenic	CG14077\x3bCG6839	.	4	mut	1	0	376	239	18915651	18915652	0	0	0
1283	chr3L.18917727.A	chr3L	352.61	SNP	bcd	G.A	G	A	18917727	exonic	CG6839	CG6839:NM_140819:exon1:c.G147A:p.Q49Q	1	mut	1	0	-350	37	18917726	18917727	1	0	0
1284	chr3L.18938346.T	chr3L	2318.64	SNP	dll	C.T	C	T	18938346	intronic	CG32204	.	1	mut	0	1	1081	-374	18938345	18938346	0	0	0
1285	chr3L.18962736.T	chr3L	518576	SNP	bcd_and_dll	C.T	C	T	18962736	intergenic	CG6836\x3blncRNA:CR45689	.	4	mut	1	1	5857	79	18962735	18962736	0	0	0
1286	chr3L.18982163.GTTTTTGGTACT	chr3L	2122.55	SNP	bcd	C.T	GTTTTTGGCACT	GTTTTTGGTACT	18982163	intergenic	lncRNA:CR45689\x3bCG14075	.	2	mut	1	0	489	65	18982170	18982171	0	0	0
1287	chr3L.18996550.T	chr3L	697926	SNP	bcd	C.T	C	T	18996550	intronic	CG18135	.	2	mut	1	0	-1533	-361	18996549	18996550	0	1	0
1288	chr3L.19002688.A	chr3L	3514.49	SNP	dll	G.A	G	A	19002688	exonic	SmydA-2	SmydA-2:NM_140827:exon1:c.C399T:p.C133C	3	mut	0	1	460	75	19002687	19002688	0	0	0
1289	chr3L.19004274.C	chr3L	266584	SNP	bcd	G.C	G	C	19004274	UTR3	nkd	.	4	mut	1	0	-774	-150	19004273	19004274	0	0	0
1290	chr3L.19017139.A	chr3L	477502	SNP	dll	G.A	G	A	19017139	intronic	nkd	.	2	mut	0	1	-205	-36	19017138	19017139	1	0	0
1291	chr3L.19043076.A	chr3L	708722	SNP	dll	G.A	G	A	19043076	intronic	nkd	.	2	mut	0	1	-1102	15	19043075	19043076	1	0	0
1292	chr3L.19053120.T	chr3L	163969	SNP	dll	C.T	C	T	19053120	UTR3	CG43407	.	1	mut	0	1	-277	-987	19053119	19053120	0	0	0
1293	chr3L.19056429.A	chr3L	221359	SNP	bcd	G.A	G	A	19056429	intergenic	CG43407\x3bUgt316A1	.	2	mut	1	0	-303	-390	19056428	19056429	0	0	0
1294	chr3L.19062828.T	chr3L	1664.97	SNP	dll	C.T	C	T	19062828	upstream	Sfxn2\x3bUgt316A1	.	2	mut	0	1	226	827	19062827	19062828	0	1	1
1295	chr3L.19194350.A	chr3L	332.59	SNP	bcd	G.A	G	A	19194350	intronic	fz2	.	2	mut	1	0	-1832	81	19194349	19194350	1	0	1
1296	chr3L.19245941.T	chr3L	521953	SNP	bcd	C.T	C	T	19245941	ncRNA_exonic	lncRNA:CR46216	.	2	mut	1	0	-1006	-708	19245940	19245941	0	0	0
1297	chr3L.19365190.A	chr3L	1673.79	SNP	dll	G.A	G	A	19365190	intronic	CG32206	.	5	mut	0	1	2497	-606	19365189	19365190	1	0	0
1298	chr3L.19367005.C	chr3L	236603	SNP	ctrl	A.C	A	C	19367005	intronic	CG32206	.	1	ctrl	0	0	682	1024	19367004	19367005	0	0	0
1299	chr3L.19450683.A	chr3L	183547	SNP	bcd	G.A	G	A	19450683	downstream	Chd3	.	1	mut	1	0	184	68	19450682	19450683	0	0	0
1300	chr3L.19479575.A	chr3L	2740.74	SNP	bcd	G.A	G	A	19479575	upstream	hpRNA:CR32207	.	4	mut	1	0	382	189	19479574	19479575	1	0	0
1301	chr3L.19479578.G	chr3L	276776	SNP	dll	C.G	C	G	19479578	upstream	hpRNA:CR32207	.	1	mut	0	1	379	186	19479577	19479578	1	0	0
1302	chr3L.19519147.C	chr3L	321931	SNP	bcd	A.C	A	C	19519147	upstream	Cpr76Ba\x3bCpr76Bb	.	5	mut	1	0	-221	-156	19519146	19519147	0	0	0
1303	chr3L.19519168.C	chr3L	146925	SNP	bcd	T.C	T	C	19519168	upstream	Cpr76Ba\x3bCpr76Bb	.	11	mut	1	0	NA	NA	19519167	19519168	0	0	0
1304	chr3L.19532148.A	chr3L	401505	SNP	bcd	G.A	G	A	19532148	upstream	Cpr76Bd	.	2	mut	1	0	-2683	-335	19532147	19532148	0	0	0
1305	chr3L.19570087.T	chr3L	270.99	SNP	dll	C.T	C	T	19570087	intronic	Shal	.	3	mut	0	1	-1681	669	19570086	19570087	1	0	0
1306	chr3L.19598270.CTTTTATTA	chr3L	46191	SNP	dll	G.A	CTTTTGTTA	CTTTTATTA	19598270	intronic	ash1	.	1	mut	0	1	331	-4022	19598274	19598275	0	0	0
1307	chr3L.19606785.T	chr3L	262351	SNP	bcd	C.T	C	T	19606785	intronic	CG9372	.	3	mut	1	0	558	-798	19606784	19606785	0	0	0
1308	chr3L.19609651.T	chr3L	699.66	SNP	dll	C.T	C	T	19609651	exonic	Lon	Lon:NM_140876:exon7:c.G1918A:p.A640T,Lon:NM_168806:exon7:c.G1972A:p.A658T	1	mut	0	1	-196	522	19609650	19609651	0	0	0
1309	chr3L.19622555.CAAAAATAT	chr3L	2415.74	SNP	bcd	C.T	CAAAAATAC	CAAAAATAT	19622555	exonic	ms76Cc	ms(3)76Cc:NM_140879:exon2:c.1895delC:p.T632Ifs*16	2	mut	1	0	-298	901	19622562	19622563	0	0	0
1310	chr3L.19632917.T	chr3L	1198.25	SNP	bcd	C.T	C	T	19632917	UTR5	wnd	.	2	mut	1	0	0	-66	19632916	19632917	1	1	0
1311	chr3L.19682092.A	chr3L	653019	SNP	bcd	G.A	G	A	19682092	intergenic	lncRNA:CR44678\x3bCG8765	.	3	mut	1	0	392	573	19682091	19682092	0	0	0
1312	chr3L.19694254.A	chr3L	145208	SNP	bcd	C.A	C	A	19694254	intronic	verm	.	1	mut	1	0	-185	-201	19694253	19694254	0	0	0
1313	chr3L.19704421.A	chr3L	409728	SNP	bcd	G.A	G	A	19704421	intronic	serp	.	2	mut	1	0	235	-48	19704420	19704421	0	0	0
1314	chr3L.19791042.G	chr3L	140913	SNP	bcd	C.G	C	G	19791042	intronic	CG42637\x3bGyc76C	.	2	mut	1	0	231	452	19791041	19791042	0	1	0
1315	chr3L.19801706.T	chr3L	958803	SNP	dll	C.T	C	T	19801706	exonic	Ir76a	Ir76a:NM_001144510:exon2:c.C108T:p.N36N,Ir76a:NM_140891:exon2:c.C108T:p.N36N,Ir76a:NM_168817:exon3:c.C108T:p.N36N,Ir76a:NM_001104177:exon4:c.C501T:p.N167N	1	mut	0	1	-397	13	19801705	19801706	1	0	0
1316	chr3L.19870926.T	chr3L	3401.14	SNP	dll	C.T	C	T	19870926	UTR5	Rab8	.	5	mut	0	1	-185	79	19870925	19870926	1	1	1
1317	chr3L.19870926.G	chr3L	3401.14	SNP	dll	C.G	C	G	19870926	UTR5	Rab8	.	1	mut	0	1	-185	79	19870925	19870926	1	1	1
1318	chr3L.19876649.A	chr3L	3914.44	SNP	bcd	G.A	G	A	19876649	exonic	Usp32	Usp32:NM_001275145:exon6:c.G2553A:p.V851V,Usp32:NM_001275146:exon6:c.G2553A:p.V851V,Usp32:NM_001275147:exon6:c.G2553A:p.V851V,Usp32:NM_001275148:exon6:c.G2553A:p.V851V	2	mut	1	0	566	97	19876648	19876649	0	0	0
1319	chr3L.19895731.C	chr3L	271.02	SNP	ctrl	T.C	T	C	19895731	ncRNA_exonic	lncRNA:CR32218	.	1	ctrl	0	0	1145	-990	19895730	19895731	0	1	0
1320	chr3L.19951572.G	chr3L	652471	SNP	bcd	C.G	C	G	19951572	splicing	CG34258	.	2	mut	1	0	-227	-234	19951571	19951572	0	0	0
1321	chr3L.19953070.C	chr3L	219501	SNP	bcd	T.C	T	C	19953070	intronic	Ac76E\x3bCG42655	.	11	mut	1	0	1176	215	19953069	19953070	0	0	0
1322	chr3L.19953079.T	chr3L	154681	SNP	bcd	A.T	A	T	19953079	intronic	Ac76E\x3bCG42655	.	11	mut	1	0	1167	206	19953078	19953079	0	0	0
1323	chr3L.19992682.G	chr3L	373752	SNP	ctrl	A.G	A	G	19992682	intronic	CG7646\x3bNca	.	1	ctrl	0	0	-1720	323	19992681	19992682	0	0	0
1324	chr3L.20002749.A	chr3L	414472	SNP	bcd	C.A	C	A	20002749	UTR5	CG7668	.	3	mut	1	0	99	-68	20002748	20002749	1	1	0
1325	chr3L.20003681.A	chr3L	692795	SNP	bcd	G.A	G	A	20003681	exonic	CG7668	CG7668:NM_140913:exon2:c.G454A:p.E152K,CG7668:NM_168830:exon2:c.G454A:p.E152K	1	mut	1	0	335	801	20003680	20003681	1	0	0
1326	chr3L.20015786.TATA	chr3L	6829.67	SNP	bcd	C.T	CATA	TATA	20015786	exonic	kug	kug:NM_001031967:exon12:c.C6375T:p.S2125S,kug:NM_001300197:exon12:c.C6375T:p.S2125S,kug:NM_140914:exon12:c.C6375T:p.S2125S	9	mut	1	0	1531	-471	20015785	20015786	0	0	0
1327	chr3L.20035189.C	chr3L	443.3	SNP	dll	T.C	T	C	20035189	intergenic	CG14184\x3bsNPF-R	.	4	mut	0	1	-431	28	20035188	20035189	1	0	0
1328	chr3L.20068536.A	chr3L	691643	SNP	ctrl	T.A	T	A	20068536	intronic	sNPF-R	.	1	ctrl	0	0	-137	-593	20068535	20068536	0	0	0
1329	chr3L.20144641.A	chr3L	331393	SNP	bcd	G.A	G	A	20144641	intergenic	CG7328\x3bCG42674	.	2	mut	1	0	-62	-132	20144640	20144641	0	0	0
1330	chr3L.20155919.A	chr3L	267519	SNP	dll	G.A	G	A	20155919	exonic	CG42674	CG42674:NM_001275162:exon3:c.C194T:p.T65I,CG42674:NM_001202208:exon4:c.C1886T:p.T629I,CG42674:NM_001275161:exon5:c.C1886T:p.T629I,CG42674:NM_001144513:exon6:c.C1985T:p.T662I,CG42674:NM_001144512:exon7:c.C2528T:p.T843I,CG42674:NM_001144514:exon7:c.C1985T:p.T662I,CG42674:NM_140925:exon7:c.C2528T:p.T843I	1	mut	0	1	3044	229	20155918	20155919	0	0	0
1331	chr3L.20187645.A	chr3L	149418	SNP	dll	G.A	G	A	20187645	intronic	CG42674	.	4	mut	0	1	297	-73	20187644	20187645	1	0	0
1332	chr3L.20203651.A	chr3L	1288.78	SNP	bcd	G.A	G	A	20203651	UTR5	CG7298	.	2	mut	1	0	3326	219	20203650	20203651	0	0	0
1333	chr3L.20209240.A	chr3L	1201.5	SNP	dll	G.A	G	A	20209240	UTR3	CG6996	.	5	mut	0	1	1893	14	20209239	20209240	1	1	0
1334	chr3L.20276071.T	chr3L	2854.62	SNP	dll	C.T	C	T	20276071	intronic	gogo	.	2	mut	0	1	1084	264	20276070	20276071	1	0	0
1335	chr3L.20295886.T	chr3L	456517	SNP	bcd	C.T	C	T	20295886	exonic	FRG1	FRG1:NM_140945:exon5:c.G748A:p.D250N	2	mut	1	0	67	-283	20295885	20295886	0	0	0
1336	chr3L.20311304.T	chr3L	1970.12	SNP	dll	C.T	C	T	20311304	intronic	polo	.	3	mut	0	1	102	814	20311303	20311304	0	0	0
1337	chr3L.20315469.T	chr3L	351715	SNP	dll	C.T	C	T	20315469	exonic	alphaSnap	alphaSnap:NM_079456:exon4:c.C801T:p.I267I	1	mut	0	1	149	-512	20315468	20315469	0	0	0
1338	chr3L.20320000.A	chr3L	779352	SNP	bcd	G.A	G	A	20320000	UTR3	Spn77Ba	.	2	mut	1	0	1189	1204	20319999	20320000	0	0	0
1339	chr3L.20333596.A	chr3L	434427	SNP	bcd_and_dll	G.A	G	A	20333596	intergenic	Spn77Bb\x3bSpn77Bc	.	19	mut	1	1	-840	-65	20333595	20333596	0	0	0
1340	chr3L.20342284.T	chr3L	607811	SNP	dll	C.T	C	T	20342284	upstream	Spn77Bc	.	2	mut	0	1	764	123	20342283	20342284	0	0	0
1341	chr3L.20403885.A	chr3L	798146	SNP	bcd	G.A	G	A	20403885	upstream	lncRNA:CR45973	.	2	mut	1	0	492	-52	20403884	20403885	0	0	0
1342	chr3L.20412089.G	chr3L	11416.1	SNP	dll	A.G	A	G	20412089	intergenic	CG13248\x3bzye	.	18	mut	0	1	1174	-350	20412088	20412089	0	0	0
1343	chr3L.20434612.A	chr3L	1194.88	SNP	bcd	G.A	G	A	20434612	exonic	Psn	Psn:NM_001144516:exon8:c.G1158A:p.Q386Q,Psn:NM_001275181:exon8:c.G1215A:p.Q405Q,Psn:NM_001275182:exon8:c.G1257A:p.Q419Q,Psn:NM_079460:exon8:c.G1257A:p.Q419Q,Psn:NM_168856:exon8:c.G1215A:p.Q405Q	2	mut	1	0	-98	-799	20434611	20434612	0	0	0
1344	chr3L.20442621.T	chr3L	107207	SNP	dll	C.T	C	T	20442621	intronic	CG5910	.	2	mut	0	1	-339	-1047	20442620	20442621	0	0	0
1345	chr3L.20467251.C	chr3L	1143.96	SNP	bcd	G.C	G	C	20467251	intronic	CG5955	.	8	mut	1	0	258	-945	20467250	20467251	0	0	0
1346	chr3L.20518551.T	chr3L	215215	SNP	bcd	C.T	C	T	20518551	intronic	CG5059	.	1	mut	1	0	-2027	1361	20518550	20518551	0	1	0
1347	chr3L.20534506.T	chr3L	1530.57	SNP	dll	C.T	C	T	20534506	exonic	CG13250	CG13250:NM_001275190:exon1:c.C222T:p.N74N,CG13250:NM_140988:exon2:c.C393T:p.N131N	3	mut	0	1	250	-841	20534505	20534506	0	0	0
1348	chr3L.20567197.T	chr3L	258912	SNP	dll	C.T	C	T	20567197	intergenic	lncRNA:CR46326\x3bknrl	.	1	mut	0	1	728	-26	20567196	20567197	1	0	0
1349	chr3L.20688889.A	chr3L	690792	SNP	dll	G.A	G	A	20688889	intergenic	lncRNA:CR44685\x3bkni	.	4	mut	0	1	418	-8	20688888	20688889	1	0	0
1350	chr3L.20719333.A	chr3L	1198.73	SNP	bcd	G.A	G	A	20719333	upstream	cmpy	.	2	mut	1	0	333	368	20719332	20719333	0	0	0
1351	chr3L.20742882.A	chr3L	498301	SNP	bcd	G.A	G	A	20742882	exonic	CG13252	CG13252:NM_140991:exon3:c.G379A:p.V127M	1	mut	1	0	-1648	-749	20742881	20742882	0	0	0
1352	chr3L.20744318.T	chr3L	1328.99	SNP	dll	C.T	C	T	20744318	UTR3	CG13252	.	12	mut	0	1	1647	-41	20744317	20744318	1	0	0
1353	chr3L.20779835.G	chr3L	962985	SNP	bcd	C.G	C	G	20779835	exonic	Pex14	Pex14:NM_140996:exon3:c.C572G:p.A191G	2	mut	1	0	414	-159	20779834	20779835	0	0	0
1354	chr3L.20798207.C	chr3L	2716.82	SNP	bcd	G.C	G	C	20798207	exonic	CG3698	CG3698:NM_141000:exon1:c.C145G:p.Q49E	4	mut	1	0	784	512	20798206	20798207	0	0	0
1355	chr3L.20817018.G	chr3L	4751.37	SNP	ctrl	C.G	C	G	20817018	UTR3	Mst77F	.	8	ctrl	0	0	-4694	3	20817017	20817018	0	0	0
1356	chr3L.20823522.G	chr3L	148.66	SNP	ctrl	A.G	A	G	20823522	intronic	Pka-R1	.	4	ctrl	0	0	1611	122	20823521	20823522	0	1	0
1357	chr3L.20829250.T	chr3L	685068	SNP	bcd	C.T	C	T	20829250	intronic	Pka-R1	.	6	mut	1	0	969	-612	20829249	20829250	0	0	0
1358	chr3L.20969119.A	chr3L	4446.84	SNP	bcd	G.A	G	A	20969119	intronic	CG33287	.	19	mut	1	0	-530	-300	20969118	20969119	0	0	0
1359	chr3L.20981115.A	chr3L	264005	SNP	bcd	C.A	C	A	20981115	intergenic	CG33286\x3bCG12984	.	1	mut	1	0	382	33	20981114	20981115	1	0	0
1360	chr3L.21009517.A	chr3L	611327	SNP	dll	G.A	G	A	21009517	intronic	skd	.	1	mut	0	1	1348	-10	21009516	21009517	1	0	1
1361	chr3L.21023645.G	chr3L	787674	SNP	bcd	C.G	C	G	21023645	intronic	skd	.	2	mut	1	0	-1018	608	21023644	21023645	0	1	0
1362	chr3L.21150960.T	chr3L	629941	SNP	dll	C.T	C	T	21150960	intronic	Ac78C	.	1	mut	0	1	-627	8	21150959	21150960	1	0	0
1363	chr3L.21162478.C	chr3L	799941	SNP	bcd_and_dll	T.C	T	C	21162478	intronic	Ac78C	.	4	mut	1	1	-864	1278	21162477	21162478	0	0	0
1364	chr3L.21162624.T	chr3L	677363	SNP	bcd_and_dll	C.T	C	T	21162624	intronic	Ac78C	.	5	mut	1	1	-1010	1132	21162623	21162624	0	0	0
1365	chr3L.21193299.A	chr3L	694541	SNP	dll	G.A	G	A	21193299	UTR5	CG42337	.	2	mut	0	1	771	-233	21193298	21193299	0	0	0
1366	chr3L.21281464.T	chr3L	965943	SNP	bcd	C.T	C	T	21281464	UTR5	ppl	.	2	mut	1	0	-9	190	21281463	21281464	0	0	1
1367	chr3L.21285038.C	chr3L	284.35	SNP	ctrl	T.C	T	C	21285038	UTR5	CG12974	.	1	ctrl	0	0	-1513	-430	21285037	21285038	0	0	0
1368	chr3L.21292433.A	chr3L	2219.79	SNP	dll	G.A	G	A	21292433	exonic	Cpr78Ca	Cpr78Ca:NM_141041:exon2:c.C170T:p.T57I	2	mut	0	1	111	238	21292432	21292433	0	0	0
1369	chr3L.21303153.A	chr3L	1592.58	SNP	dll	G.A	G	A	21303153	exonic	CG11309	CG11309:NM_001275220:exon2:c.C499T:p.P167S,CG11309:NM_001275218:exon3:c.C499T:p.P167S,CG11309:NM_001275219:exon3:c.C499T:p.P167S,CG11309:NM_001300212:exon3:c.C499T:p.P167S,CG11309:NM_168896:exon3:c.C499T:p.P167S,CG11309:NM_141044:exon4:c.C529T:p.P177S	2	mut	0	1	163	-993	21303152	21303153	0	0	0
1370	chr3L.21334029.T	chr3L	5247.32	SNP	dll	C.T	C	T	21334029	UTR3	Rab26	.	10	mut	0	1	51	-16	21334028	21334029	0	0	0
1371	chr3L.21339518.A	chr3L	125368	SNP	bcd	G.A	G	A	21339518	exonic	CG7324	CG7324:NM_001275224:exon8:c.C2833T:p.P945S,CG7324:NM_141048:exon8:c.C2833T:p.P945S	2	mut	1	0	-2098	1944	21339517	21339518	0	0	0
1372	chr3L.21341683.A	chr3L	556524	SNP	bcd	G.A	G	A	21341683	exonic	CG7324	CG7324:NM_001275224:exon4:c.C924T:p.Y308Y,CG7324:NM_141048:exon4:c.C924T:p.Y308Y	2	mut	1	0	193	34	21341682	21341683	0	0	0
1373	chr3L.21472907.T	chr3L	382921	SNP	bcd	C.T	C	T	21472907	intergenic	Syx7\x3bcroc	.	2	mut	1	0	-311	-298	21472906	21472907	0	0	0
1374	chr3L.21480990.A	chr3L	136449	SNP	bcd	C.A	C	A	21480990	intergenic	croc\x3bNeu2	.	1	mut	1	0	36	-1859	21480989	21480990	0	0	0
1375	chr3L.21496080.T	chr3L	1855.82	SNP	dll	C.T	C	T	21496080	intronic	Hr78	.	5	mut	0	1	94	9	21496079	21496080	1	0	0
1376	chr3L.21505209.A	chr3L	711666	SNP	dll	G.A	G	A	21505209	exonic	Glg1	Glg1:NM_001275234:exon2:c.C1716T:p.C572C,Glg1:NM_176385:exon2:c.C1716T:p.C572C	2	mut	0	1	2818	1121	21505208	21505209	0	0	0
1377	chr3L.21523957.A	chr3L	757972	SNP	bcd	G.A	G	A	21523957	UTR5	CG7611	.	1	mut	1	0	-429	-17	21523956	21523957	0	0	0
1378	chr3L.21532198.T	chr3L	296395	SNP	bcd_and_dll	C.T	C	T	21532198	intronic	Mkrn1	.	3	mut	1	1	-652	85	21532197	21532198	1	0	0
1379	chr3L.21538977.T	chr3L	339.16	SNP	dll	C.T	C	T	21538977	UTR3	COX8	.	2	mut	0	1	91	-373	21538976	21538977	0	0	0
1380	chr3L.21619217.T	chr3L	270014	SNP	dll	C.T	C	T	21619217	intronic	CG11307	.	3	mut	0	1	1945	108	21619216	21619217	0	0	0
1381	chr3L.21629316.A	chr3L	184164	SNP	bcd	G.A	G	A	21629316	exonic	MED1	MED1:NM_141084:exon4:c.C3820T:p.L1274F	2	mut	1	0	-842	789	21629315	21629316	0	0	0
1382	chr3L.21662851.T	chr3L	981973	SNP	bcd	C.T	C	T	21662851	intronic	CG43980	.	1	mut	1	0	473	-74	21662850	21662851	0	0	0
1383	chr3L.21669720.G	chr3L	350675	SNP	ctrl	T.G	T	G	21669720	ncRNA_exonic	lncRNA:CR45920	.	1	ctrl	0	0	1498	-415	21669719	21669720	0	0	0
1384	chr3L.21675397.A	chr3L	1580.18	SNP	dll	T.A	T	A	21675397	exonic	Als2	Als2:NM_141090:exon3:c.A3920T:p.H1307L	2	mut	0	1	528	1040	21675396	21675397	0	0	0
1385	chr3L.21692028.T	chr3L	498188	SNP	bcd	C.T	C	T	21692028	UTR3	CG32447	.	2	mut	1	0	1567	112	21692027	21692028	1	0	0
1386	chr3L.21735361.A	chr3L	1185.1	SNP	bcd_and_dll	G.A	G	A	21735361	upstream\x3bdownstream	lncRNA:CR43888\x3bCG14573	.	4	mut	1	1	-1739	-231	21735360	21735361	0	0	0
1387	chr3L.21757463.A	chr3L	1176.71	SNP	dll	G.A	G	A	21757463	exonic	CG14564	CG14564:NM_141104:exon1:c.G307A:p.E103K	2	mut	0	1	-147	745	21757462	21757463	0	0	0
1388	chr3L.21767370.T	chr3L	243888	SNP	bcd_and_dll	C.T	C	T	21767370	ncRNA_exonic	lncRNA:CR45957	.	2	mut	1	1	-8	234	21767369	21767370	0	0	0
1389	chr3L.21792010.T	chr3L	180626	SNP	dll	C.T	C	T	21792010	intergenic	lncRNA:CR45958\x3beg	.	1	mut	0	1	-442	69	21792009	21792010	1	0	0
1390	chr3L.21880794.T	chr3L	621994	SNP	bcd	C.T	C	T	21880794	intronic	mub	.	2	mut	1	0	-2142	-18	21880793	21880794	0	1	0
1391	chr3L.21889540.T	chr3L	177127	SNP	bcd	C.T	C	T	21889540	intronic	mub	.	1	mut	1	0	-74	509	21889539	21889540	0	0	0
1392	chr3L.21900527.A	chr3L	794603	SNP	dll	G.A	G	A	21900527	intronic	mub	.	3	mut	0	1	430	-457	21900526	21900527	0	0	0
1393	chr3L.21984083.T	chr3L	272443	SNP	bcd	C.T	C	T	21984083	UTR3	CG7470	.	2	mut	1	0	453	-283	21984082	21984083	0	0	0
1394	chr3L.21988819.A	chr3L	270682	SNP	bcd	G.A	G	A	21988819	intergenic	Act79B\x3bCG7140	.	2	mut	1	0	892	108	21988818	21988819	0	0	0
1395	chr3L.22064217.A	chr3L	969541	SNP	bcd	C.A	C	A	22064217	UTR3	Oct-TyrR	.	1	mut	1	0	1881	224	22064216	22064217	0	0	0
1396	chr3L.22071719.T	chr3L	780969	SNP	dll	C.T	C	T	22071719	UTR5	CG7139	.	1	mut	0	1	-42	-333	22071718	22071719	0	1	0
1397	chr3L.22075204.A	chr3L	272985	SNP	bcd	G.A	G	A	22075204	UTR3	CG7130	.	2	mut	1	0	1180	-40	22075203	22075204	0	0	0
1398	chr3L.22078283.T	chr3L	118.57	SNP	dll	C.T	C	T	22078283	downstream	RpLP0	.	1	mut	0	1	867	100	22078282	22078283	0	0	0
1399	chr3L.22094997.A	chr3L	422.29	SNP	bcd	G.A	G	A	22094997	intergenic	msopa\x3blncRNA:CR45236	.	2	mut	1	0	1130	276	22094996	22094997	1	0	0
1400	chr3L.22112427.A	chr3L	1996.06	SNP	dll	G.A	G	A	22112427	intergenic	msopa\x3blncRNA:CR45236	.	2	mut	0	1	292	418	22112426	22112427	0	0	0
1401	chr3L.22138392.T	chr3L	930623	SNP	dll	C.T	C	T	22138392	intronic	olf413	.	3	mut	0	1	-323	-103	22138391	22138392	0	0	0
1402	chr3L.22166314.C	chr3L	247489	SNP	dll	T.C	T	C	22166314	intronic	olf413	.	3	mut	0	1	1538	-1288	22166313	22166314	0	0	0
1403	chr3L.22171855.T	chr3L	1758.13	SNP	bcd	C.T	C	T	22171855	intronic	olf413	.	2	mut	1	0	341	26	22171854	22171855	1	0	0
1404	chr3L.22183613.A	chr3L	1236.18	SNP	dll	G.A	G	A	22183613	intronic	olf413	.	1	mut	0	1	195	41	22183612	22183613	1	0	0
1405	chr3L.22259551.T	chr3L	326651	SNP	dll	C.T	C	T	22259551	exonic	Rich	Rich:NM_001275276:exon3:c.G2878A:p.D960N,Rich:NM_141128:exon3:c.G2878A:p.D960N	1	mut	0	1	-1410	-1719	22259550	22259551	0	0	0
1406	chr3L.22259762.A	chr3L	3617.86	SNP	bcd	G.A	G	A	22259762	exonic	Rich	Rich:NM_001275276:exon3:c.C2667T:p.R889R,Rich:NM_141128:exon3:c.C2667T:p.R889R	2	mut	1	0	1615	-1930	22259761	22259762	0	0	0
1407	chr3L.22332420.T	chr3L	1313.27	SNP	bcd	C.T	C	T	22332420	intronic	Ten-m	.	2	mut	1	0	274	113	22332419	22332420	0	0	0
1408	chr3L.22355090.C	chr3L	922805	SNP	bcd_and_dll	T.C	T	C	22355090	ncRNA_intronic	lncRNA:CR45962	.	2	mut	1	1	-380	238	22355089	22355090	0	0	0
1409	chr3L.22378667.T	chr3L	114218	SNP	dll	C.T	C	T	22378667	ncRNA_intronic	lncRNA:CR45962	.	1	mut	0	1	361	26	22378666	22378667	1	0	0
1410	chr3L.22380763.A	chr3L	899001	SNP	bcd	G.A	G	A	22380763	ncRNA_intronic	lncRNA:CR45962	.	1	mut	1	0	90	-158	22380762	22380763	0	0	0
1411	chr3L.22391820.T	chr3L	1863.47	SNP	dll	C.T	C	T	22391820	ncRNA_intronic	lncRNA:CR45962	.	3	mut	0	1	32	61	22391819	22391820	1	0	0
1412	chr3L.22393730.A	chr3L	188.24	SNP	dll	G.A	G	A	22393730	ncRNA_intronic	lncRNA:CR45962	.	1	mut	0	1	-203	22	22393729	22393730	0	0	0
1413	chr3L.22443057.A	chr3L	356324	SNP	ctrl	C.A	C	A	22443057	intergenic	lncRNA:CR45966\x3bCG11449	.	1	ctrl	0	0	1320	116	22443056	22443057	1	0	0
1414	chr3L.22464472.T	chr3L	206314	SNP	dll	C.T	C	T	22464472	intergenic	laza\x3bCG11438	.	2	mut	0	1	1059	169	22464471	22464472	0	0	0
1415	chr3L.22471371.T	chr3L	3039.52	SNP	dll	C.T	C	T	22471371	intronic	CG11426	.	2	mut	0	1	-48	-183	22471370	22471371	0	0	0
1416	chr3L.22498200.A	chr3L	3879.53	SNP	dll	G.A	G	A	22498200	upstream	lncRNA:CR45431	.	3	mut	0	1	-74	-28	22498199	22498200	1	0	0
1417	chr3L.22533062.A	chr3L	2513.57	SNP	dll	G.A	G	A	22533062	intergenic	mir-957\x3bCG11404	.	9	mut	0	1	-971	199	22533061	22533062	0	0	0
1418	chr3L.22600745.A	chr3L	217917	SNP	bcd	G.A	G	A	22600745	intronic	CG14459	.	1	mut	1	0	863	857	22600744	22600745	0	0	0
1419	chr3L.22616867.T	chr3L	185.82	SNP	dll	C.T	C	T	22616867	intronic	CG14459	.	1	mut	0	1	324	-211	22616866	22616867	0	0	0
1420	chr3L.22628662.C	chr3L	773098	SNP	bcd	G.C	G	C	22628662	intronic	CG14459	.	3	mut	1	0	-1036	-1265	22628661	22628662	0	0	0
1421	chr3L.22717802.A	chr3L	807528	SNP	dll	T.A	T	A	22717802	UTR5	CG32452	.	2	mut	0	1	434	-3270	22717801	22717802	1	1	1
1422	chr3L.22732948.T	chr3L	494676	SNP	bcd	G.T	G	T	22732948	exonic	CG11367	CG11367:NM_141155:exon4:c.G998T:p.W333L	2	mut	1	0	-52	-22	22732947	22732948	0	0	0
1423	chr3L.22769320.G	chr3L	1479.54	SNP	bcd	A.G	A	G	22769320	intronic	SPoCk	.	6	mut	1	0	-1381	63	22769319	22769320	1	0	0
1424	chr3L.22793985.A	chr3L	127863	SNP	bcd	G.A	G	A	22793985	UTR3	jim	.	2	mut	1	0	35	383	22793984	22793985	0	0	0
1425	chr3L.22842744.A	chr3L	959819	SNP	bcd	G.A	G	A	22842744	intergenic	lncRNA:CR45659\x3basRNA:CR43426	.	3	mut	1	0	-641	179	22842743	22842744	0	0	0
1426	chr3L.22860916.A	chr3L	178994	SNP	bcd	G.A	G	A	22860916	exonic	CG13239	CG13239:NM_141165:exon1:c.G130A:p.A44T	1	mut	1	0	12	509	22860915	22860916	0	0	0
1427	chr3L.22862196.T	chr3L	188684	SNP	bcd	A.T	A	T	22862196	downstream	CG13239	.	2	mut	1	0	53	-765	22862195	22862196	0	0	0
1428	chr3L.22879312.T	chr3L	408768	SNP	dll	C.T	C	T	22879312	ncRNA_exonic	asRNA:CR45970	.	2	mut	0	1	143	4	22879311	22879312	1	1	1
1429	chr3L.22911139.T	chr3L	864135	SNP	bcd	C.T	C	T	22911139	UTR5	CG12768	.	2	mut	1	0	-1653	-930	22911138	22911139	0	0	0
1430	chr3L.22941161.T	chr3L	472301	SNP	bcd	C.T	C	T	22941161	intergenic	CG12768\x3bmir-9388	.	1	mut	1	0	1235	-1165	22941160	22941161	0	0	0
1431	chr3L.22945227.A	chr3L	803987	SNP	bcd	G.A	G	A	22945227	upstream\x3bdownstream	Mes2\x3bmir-9388	.	1	mut	1	0	-827	-873	22945226	22945227	0	1	0
1432	chr3L.22974759.A	chr3L	373766	SNP	bcd_and_dll	G.A	G	A	22974759	intergenic	lncRNA:CR45758\x3bCG32457	.	3	mut	1	1	-684	10	22974758	22974759	0	0	0
1433	chr3L.22988077.A	chr3L	178038	SNP	bcd	G.A	G	A	22988077	exonic	CG32457	CG32457:NM_168982:exon1:c.G409A:p.A137T,CG32457:NM_001170026:exon2:c.G343A:p.A115T	5	mut	1	0	409	995	22988076	22988077	0	0	0
1434	chr3L.22988478.A	chr3L	730589	SNP	bcd	G.A	G	A	22988478	downstream	CG32457	.	3	mut	1	0	8	594	22988477	22988478	1	0	0
1435	chr3L.23008751.A	chr3L	658535	SNP	bcd	G.A	G	A	23008751	intronic	nrm	.	2	mut	1	0	-160	-193	23008750	23008751	0	0	0
1436	chr3L.23033989.A	chr3L	241454	SNP	dll	T.A	T	A	23033989	exonic	nrm	nrm:NM_001275303:exon24:c.T4996A:p.F1666I,nrm:NM_001259961:exon27:c.T6034A:p.F2012I	1	mut	0	1	-57	1240	23033988	23033989	0	0	0
1437	chr3L.23080294.T	chr3L	386304	SNP	bcd	C.T	C	T	23080294	intergenic	nrm\x3bRpL10	.	1	mut	1	0	3044	657	23080293	23080294	0	0	0
1438	chr3L.23084639.A	chr3L	379273	SNP	dll	G.A	G	A	23084639	intergenic	nrm\x3bRpL10	.	3	mut	0	1	-747	140	23084638	23084639	0	0	0
1439	chr3L.23182941.A	chr3L	157.41	SNP	dll	T.A	T	A	23182941	intronic	CG34031	.	1	mut	0	1	59	-76	23182940	23182941	1	0	0
1440	chr3L.23287526.G	chr3L	516216	SNP	dll	C.G	C	G	23287526	downstream	nAChRalpha4	.	5	mut	0	1	-998	11	23287525	23287526	0	0	0
1441	chr3L.23312503.C	chr3L	140959	SNP	ctrl	G.C	G	C	23312503	intergenic	nAChRalpha4\x3balpha-Cat	.	2	ctrl	0	0	147	-1106	23312502	23312503	0	0	0
1442	chr3L.23402387.A	chr3L	912714	SNP	dll	G.A	G	A	23402387	intergenic	ND-MLRQ\x3bAGO3	.	2	mut	0	1	-127	-217	23402386	23402387	0	0	0
1443	chr3L.23432880.A	chr3L	220988	SNP	dll	G.A	G	A	23432880	intergenic	ND-MLRQ\x3bAGO3	.	2	mut	0	1	-159	158	23432879	23432880	0	0	0
1444	chr3L.23536910.A	chr3L	980528	SNP	dll	G.A	G	A	23536910	intergenic	ND-MLRQ\x3bAGO3	.	2	mut	0	1	-474	1556	23536909	23536910	0	0	0
1445	chr3L.23537557.T	chr3L	712225	SNP	dll	C.T	C	T	23537557	intergenic	ND-MLRQ\x3bAGO3	.	1	mut	0	1	1031	909	23537556	23537557	0	0	0
1446	chr3L.23723883.T	chr3L	858545	SNP	dll	C.T	C	T	23723883	intergenic	CG17454\x3bCG40298	.	2	mut	0	1	-143	-204	23723882	23723883	0	0	0
1447	chr3L.24008527.G	chr3L	965777	SNP	bcd	A.G	A	G	24008527	intergenic	CG40470\x3blncRNA:CR40053	.	4	mut	1	0	202	71	24008526	24008527	0	0	0
1448	chr3L.24031197.A	chr3L	768278	SNP	dll	G.A	G	A	24031197	intronic	CG40045	.	2	mut	0	1	993	1984	24031196	24031197	0	0	0
1449	chr3L.24204792.A	chr3L	199152	SNP	bcd	G.A	G	A	24204792	intronic	Snap25	.	2	mut	1	0	-1015	-282	24204791	24204792	0	0	0
1450	chr3L.24232847.T	chr3L	295669	SNP	bcd	A.T	A	T	24232847	intronic	Snap25	.	11	mut	1	0	45	-133	24232846	24232847	0	0	0
1451	chr3L.24248103.T	chr3L	1019.75	SNP	bcd	C.T	C	T	24248103	intronic	Snap25	.	2	mut	1	0	158	826	24248102	24248103	0	0	0
1452	chr3L.24253318.A	chr3L	197355	SNP	dll	G.A	G	A	24253318	intronic	Snap25	.	2	mut	0	1	-783	-720	24253317	24253318	0	0	0
1453	chr3L.24255054.A	chr3L	1837.23	SNP	bcd	G.A	G	A	24255054	intronic	Snap25	.	2	mut	1	0	-162	-121	24255053	24255054	0	0	0
1454	chr3L.24287372.T	chr3L	144016	SNP	bcd	C.T	C	T	24287372	intronic	Snap25	.	2	mut	1	0	-457	29	24287371	24287372	0	0	0
1455	chr3L.24312541.ATTTTTAAC	chr3L	1274.1	SNP	dll	G.A	GTTTTTAAC	ATTTTTAAC	24312541	intergenic	Snap25\x3bnvd	.	9	mut	0	1	NA	NA	24312540	24312541	0	0	0
1456	chr3L.24317661.A	chr3L	374516	SNP	dll	G.A	G	A	24317661	intergenic	Snap25\x3bnvd	.	2	mut	0	1	351	-43	24317660	24317661	0	0	0
1457	chr3L.24574414.A	chr3L	183303	SNP	dll	G.A	G	A	24574414	intergenic	mRpS5\x3bscro	.	1	mut	0	1	-454	-296	24574413	24574414	0	0	0
1458	chr3L.24702192.T	chr3L	402913	SNP	bcd	C.T	C	T	24702192	intergenic	mRpS5\x3bscro	.	2	mut	1	0	1568	36	24702191	24702192	0	0	0
1459	chr3L.24753891.A	chr3L	883584	SNP	bcd	G.A	G	A	24753891	intronic	scro	.	2	mut	1	0	-6442	52	24753890	24753891	0	0	0
1460	chr3L.25021195.C	chr3L	247433	SNP	bcd_and_dll	T.C	T	C	25021195	intergenic	ND-AGGG\x3bSet1	.	12	mut	1	1	-1717	909	25021194	25021195	0	0	0
1461	chr3L.25021225.A	chr3L	437738	SNP	bcd_and_dll	C.A	C	A	25021225	intergenic	ND-AGGG\x3bSet1	.	18	mut	1	1	-1747	879	25021224	25021225	0	0	0
1462	chr3L.25021245.A	chr3L	393629	SNP	bcd_and_dll	G.A	G	A	25021245	intergenic	ND-AGGG\x3bSet1	.	17	mut	1	1	-1767	859	25021244	25021245	0	0	0
1463	chr3L.25116812.C	chr3L	167091	SNP	bcd	G.C	G	C	25116812	upstream	MED21	.	1	mut	1	0	152	-1349	25116811	25116812	0	0	0
1464	chr3L.25128539.T	chr3L	612619	SNP	bcd	A.T	A	T	25128539	intergenic	UQCR-11\x3blovit	.	6	mut	1	0	-749	157	25128538	25128539	0	0	0
1465	chr3L.25354615.CTTTTTTTTTCCCCTTCA	chr3L	170402	SNP	bcd	C.T	CTTTTTTTTCCCCCTTCA	CTTTTTTTTTCCCCTTCA	25354615	intronic	lovit	.	1	mut	1	0	798	101	25354623	25354624	0	0	0
1466	chr3L.25380467.G	chr3L	140483	SNP	bcd_and_dll	T.G	T	G	25380467	intronic	lovit	.	10	mut	1	1	-1316	611	25380466	25380467	0	0	0
1467	chr3L.25390348.G	chr3L	118633	SNP	bcd_and_dll	C.G	C	G	25390348	intronic	lovit	.	12	mut	1	1	-48	-1626	25390347	25390348	0	0	0
1468	chr3L.25414343.A	chr3L	5272.37	SNP	bcd_and_dll	T.A	T	A	25414343	intronic	lovit	.	14	mut	1	1	1417	-176	25414342	25414343	0	0	0
1469	chr3L.25495559.T	chr3L	1858.32	SNP	dll	C.T	C	T	25495559	intronic	lovit	.	2	mut	0	1	431	-3380	25495558	25495559	0	0	0
1470	chr3L.25499988.A	chr3L	2673.35	SNP	dll	G.A	G	A	25499988	intronic	lovit	.	3	mut	0	1	-609	-741	25499987	25499988	0	0	0
1471	chr3L.25554468.T	chr3L	732801	SNP	dll	C.T	C	T	25554468	intronic	lovit	.	1	mut	0	1	566	-326	25554467	25554468	0	0	0
1472	chr3L.25663177.T	chr3L	309656	SNP	bcd	C.T	C	T	25663177	intronic	lovit	.	2	mut	1	0	3129	663	25663176	25663177	0	0	0
1473	chr3L.25840321.G	chr3L	16218	SNP	dll	A.G	A	G	25840321	intronic	l80Fg	.	3	mut	0	1	-354	-141	25840320	25840321	0	0	0
1474	chr3L.25951905.T	chr3L	1053.68	SNP	dll	C.T	C	T	25951905	intronic	l80Fg	.	5	mut	0	1	733	-240	25951904	25951905	0	0	0
1475	chr3L.25982447.A	chr3L	405884	SNP	bcd	G.A	G	A	25982447	intronic	l80Fg	.	3	mut	1	0	-1579	-114	25982446	25982447	0	0	0
1476	chr3L.26197092.T	chr3L	313377	SNP	ctrl	C.T	C	T	26197092	intergenic	l80Fg\x3bCG40160	.	1	ctrl	0	0	893	702	26197091	26197092	0	0	0
1477	chr3L.26231383.T	chr3L	182028	SNP	dll	C.T	C	T	26231383	intergenic	CG40160\x3bCG41284	.	1	mut	0	1	1445	390	26231382	26231383	0	0	0
1478	chr3L.26269386.A	chr3L	118442	SNP	bcd	G.A	G	A	26269386	intergenic	CG40160\x3bCG41284	.	2	mut	1	0	-14	145	26269385	26269386	0	0	0
1479	chr3L.26384910.C	chr3L	866198	SNP	bcd	T.C	T	C	26384910	intergenic	CG42598\x3bCG40228	.	18	mut	1	0	408	868	26384909	26384910	0	0	0
1481	chr3L.26659791.T	chr3L	347945	SNP	dll	C.T	C	T	26659791	intergenic	CG42598\x3bCG40228	.	2	mut	0	1	2780	365	26659790	26659791	0	0	0
1482	chr3L.26659838.T	chr3L	135057	SNP	dll	C.T	C	T	26659838	intergenic	CG42598\x3bCG40228	.	2	mut	0	1	2733	318	26659837	26659838	0	0	0
1483	chr3L.26718696.A	chr3L	659845	SNP	bcd	G.A	G	A	26718696	intergenic	CG42598\x3bCG40228	.	2	mut	1	0	-370	376	26718695	26718696	0	0	0
1484	chr3L.26777708.T	chr3L	419047	SNP	bcd	C.T	C	T	26777708	intergenic	CG42598\x3bCG40228	.	1	mut	1	0	181	-1732	26777707	26777708	0	0	0
1485	chr3L.26779455.T	chr3L	184361	SNP	bcd_and_dll	C.T	C	T	26779455	intergenic	CG42598\x3bCG40228	.	27	mut	1	1	112	1918	26779454	26779455	0	0	0
1486	chr3L.26828021.G	chr3L	135483	SNP	bcd_and_dll	A.G	A	G	26828021	intergenic	CG42598\x3bCG40228	.	26	mut	1	1	840	99	26828020	26828021	0	0	0
1487	chr3L.27396815.A	chr3L	102693	SNP	bcd	G.A	G	A	27396815	intronic	Dbp80	.	2	mut	1	0	-74	46	27396814	27396815	1	0	0
1488	chr3L.27421735.T	chr3L	317739	SNP	dll	C.T	C	T	27421735	intronic	Dbp80	.	3	mut	0	1	3701	-190	27421734	27421735	0	0	0
1489	chr3L.27716550.A	chr3L	225319	SNP	dll	G.A	G	A	27716550	intergenic	Dbp80\x3blncRNA:CR46482	.	3	mut	0	1	1425	-117	27716549	27716550	0	0	0
1490	chr3L.27766144.C	chr3L	333.97	SNP	bcd	G.C	G	C	27766144	intergenic	Dbp80\x3blncRNA:CR46482	.	2	mut	1	0	-785	190	27766143	27766144	0	0	0
1491	chr3L.27958227.A	chr3L	616422	SNP	bcd_and_dll	G.A	G	A	27958227	intergenic	lncRNA:CR46482\x3bl80Fj	.	4	mut	1	1	NA	NA	27958226	27958227	0	0	0
1492	chr3R.177056.T	chr3R	170947	SNP	dll	C.T	C	T	177056	intergenic	NONE\x3bMyo81F	.	1	mut	0	1	423	830	177055	177056	0	0	0
1493	chr3R.631087.G	chr3R	125053	SNP	bcd	T.G	T	G	631087	intronic	Myo81F	.	2	mut	1	0	-692	214	631086	631087	0	0	0
1494	chr3R.850331.T	chr3R	616213	SNP	dll	C.T	C	T	850331	intronic	Myo81F	.	2	mut	0	1	109	-7	850330	850331	0	0	0
1495	chr3R.883890.T	chr3R	772887	SNP	dll	C.T	C	T	883890	intronic	Myo81F	.	2	mut	0	1	-737	62	883889	883890	0	0	0
1496	chr3R.901158.G	chr3R	242793	SNP	bcd	A.G	A	G	901158	intronic	Myo81F	.	4	mut	1	0	302	-642	901157	901158	0	0	0
1497	chr3R.1153845.T	chr3R	365357	SNP	dll	C.T	C	T	1153845	intronic	Myo81F	.	4	mut	0	1	387	56	1153844	1153845	0	0	0
1498	chr3R.1171877.C	chr3R	593451	SNP	ctrl	G.C	G	C	1171877	intronic	Myo81F	.	1	ctrl	0	0	959	1314	1171876	1171877	0	0	0
1499	chr3R.1285957.A	chr3R	254596	SNP	bcd_and_dll	G.A	G	A	1285957	intronic	Myo81F	.	5	mut	1	1	984	506	1285956	1285957	0	0	0
1500	chr3R.1336886.A	chr3R	315727	SNP	dll	G.A	G	A	1336886	intronic	Myo81F	.	2	mut	0	1	1980	-219	1336885	1336886	0	0	0
1502	chr3R.1423681.T	chr3R	394727	SNP	bcd	C.T	C	T	1423681	intronic	Myo81F	.	2	mut	1	0	677	-1278	1423680	1423681	0	0	0
1503	chr3R.1433237.A	chr3R	224556	SNP	bcd	G.A	G	A	1433237	intronic	Myo81F	.	4	mut	1	0	-729	-1280	1433236	1433237	0	0	0
1504	chr3R.1646804.T	chr3R	205301	SNP	bcd	C.T	C	T	1646804	intronic	Myo81F	.	3	mut	1	0	1381	110	1646803	1646804	0	0	0
1505	chr3R.1870101.A	chr3R	173512	SNP	bcd	T.A	T	A	1870101	intronic	Myo81F	.	4	mut	1	0	265	87	1870100	1870101	0	0	0
1506	chr3R.2095179.T	chr3R	149411	SNP	ctrl	C.T	C	T	2095179	intronic	Myo81F	.	2	ctrl	0	0	-887	486	2095178	2095179	0	0	0
1507	chr3R.2179541.T	chr3R	842634	SNP	bcd	C.T	C	T	2179541	intronic	Myo81F	.	2	mut	1	0	615	-344	2179540	2179541	0	0	0
1508	chr3R.2206649.T	chr3R	147.68	SNP	dll	C.T	C	T	2206649	intronic	Myo81F	.	2	mut	0	1	496	136	2206648	2206649	0	0	0
1509	chr3R.2276174.A	chr3R	347624	SNP	bcd	G.A	G	A	2276174	intronic	Myo81F	.	2	mut	1	0	90	-341	2276173	2276174	0	0	0
1510	chr3R.2491685.T	chr3R	682778	SNP	bcd	C.T	C	T	2491685	intronic	Myo81F	.	2	mut	1	0	-295	4	2491684	2491685	0	0	0
1511	chr3R.2642223.T	chr3R	1034.84	SNP	bcd	C.T	C	T	2642223	intronic	Pzl	.	2	mut	1	0	-567	321	2642222	2642223	0	0	0
1515	chr3R.2744689.A	chr3R	447197	SNP	dll	G.A	G	A	2744689	ncRNA_exonic	lncRNA:CR45220	.	2	mut	0	1	1968	-349	2744688	2744689	1	0	0
1516	chr3R.2747162.A	chr3R	865804	SNP	dll	C.A	C	A	2747162	intronic	Pzl	.	3	mut	0	1	290	30	2747161	2747162	1	0	0
1517	chr3R.2768746.G	chr3R	101029	SNP	bcd_and_dll	A.G	A	G	2768746	intronic	Pzl	.	12	mut	1	1	-486	638	2768745	2768746	0	0	0
1518	chr3R.2785286.C	chr3R	650611	SNP	ctrl	G.C	G	C	2785286	intronic	Pzl	.	1	ctrl	0	0	-169	-143	2785285	2785286	0	0	0
1519	chr3R.2840238.A	chr3R	194.19	SNP	dll	G.A	G	A	2840238	intronic	Pzl	.	1	mut	0	1	72	-1075	2840237	2840238	0	0	0
1520	chr3R.3006546.T	chr3R	1623.71	SNP	dll	C.T	C	T	3006546	intronic	Pzl	.	30	mut	0	1	-3698	-266	3006545	3006546	0	0	0
1521	chr3R.3113472.A	chr3R	182191	SNP	dll	G.A	G	A	3113472	intronic	Pzl	.	1	mut	0	1	107	2219	3113471	3113472	0	0	0
1522	chr3R.3160784.G	chr3R	462.93	SNP	bcd_and_dll	T.G	T	G	3160784	intronic	Pzl	.	13	mut	1	1	-592	-867	3160783	3160784	0	0	0
1523	chr3R.3267617.A	chr3R	390.08	SNP	bcd_and_dll	G.A	G	A	3267617	intergenic	Pzl\x3bspok	.	4	mut	1	1	23	-629	3267616	3267617	0	0	0
1524	chr3R.3499266.C	chr3R	166844	SNP	bcd_and_dll	A.C	A	C	3499266	intronic	Parp	.	22	mut	1	1	NA	NA	3499265	3499266	0	0	0
1525	chr3R.3589638.A	chr3R	151643	SNP	dll	G.A	G	A	3589638	intergenic	Parp\x3bAlg-2	.	2	mut	0	1	-765	441	3589637	3589638	0	0	0
1526	chr3R.3632508.T	chr3R	452921	SNP	bcd	C.T	C	T	3632508	intergenic	Alg-2\x3blncRNA:CR46141	.	3	mut	1	0	-2609	152	3632507	3632508	0	0	0
1527	chr3R.3673203.A	chr3R	383463	SNP	dll	G.A	G	A	3673203	intergenic	Alg-2\x3blncRNA:CR46141	.	1	mut	0	1	145	-417	3673202	3673203	0	0	0
1528	chr3R.3744945.A	chr3R	768038	SNP	dll	G.A	G	A	3744945	exonic	Tim17b	Tim17b:NM_001015401:exon3:c.G432A:p.P144P,Tim17b:NM_001300712:exon3:c.G432A:p.P144P	2	mut	0	1	-1066	-130	3744944	3744945	0	0	0
1529	chr3R.3771108.CAAGAGA	chr3R	859671	SNP	bcd_and_dll	G.A	CAAGAGG	CAAGAGA	3771108	intergenic	CG41128\x3bCG41099	.	4	mut	1	1	463	-361	3771113	3771114	0	0	0
1530	chr3R.3860395.C	chr3R	246915	SNP	bcd	T.C	T	C	3860395	intronic	CG41099	.	1	mut	1	0	-2225	-139	3860394	3860395	0	0	0
1531	chr3R.3975945.G	chr3R	1143.28	SNP	dll	A.G	A	G	3975945	intergenic	CG41099\x3bCG42402	.	36	mut	0	1	-265	115	3975944	3975945	0	0	0
1532	chr3R.3976155.C	chr3R	409712	SNP	ctrl	G.C	G	C	3976155	intergenic	CG41099\x3bCG42402	.	2	ctrl	0	0	-475	-24	3976154	3976155	0	0	0
1533	chr3R.4233052.A	chr3R	432693	SNP	dll	G.A	G	A	4233052	UTR5	abs	.	3	mut	0	1	646	-2777	4233051	4233052	1	1	1
1534	chr3R.4234251.T	chr3R	385576	SNP	dll	C.T	C	T	4234251	exonic	abs	abs:NM_079496:exon1:c.C1123T:p.P375S	1	mut	0	1	-547	1906	4234250	4234251	0	0	0
1535	chr3R.4242979.T	chr3R	2971.33	SNP	dll	C.T	C	T	4242979	exonic	CG34305	CG34305:NM_001104201:exon2:c.G96A:p.V32V	2	mut	0	1	2390	-42	4242978	4242979	1	0	0
1536	chr3R.4280320.T	chr3R	3530.36	SNP	bcd	C.T	C	T	4280320	UTR5	cpx	.	4	mut	1	0	-362	448	4280319	4280320	0	0	0
1537	chr3R.4299053.A	chr3R	480332	SNP	bcd	G.A	G	A	4299053	UTR3	cpx	.	2	mut	1	0	-4	1289	4299052	4299053	0	0	0
1538	chr3R.4319143.A	chr3R	1023.14	SNP	bcd	G.A	G	A	4319143	upstream	CG9795\x3bSyt14	.	2	mut	1	0	-16	153	4319142	4319143	0	0	0
1539	chr3R.4321609.A	chr3R	1494.92	SNP	dll	G.A	G	A	4321609	intronic	CG9795	.	2	mut	0	1	477	-90	4321608	4321609	0	0	0
1540	chr3R.4347465.T	chr3R	1249.26	SNP	ctrl	C.T	C	T	4347465	upstream	hkb	.	3	ctrl	0	0	1679	333	4347464	4347465	1	0	0
1541	chr3R.4381636.G	chr3R	487828	SNP	dll	A.G	A	G	4381636	intronic	Cont	.	1	mut	0	1	56	-107	4381635	4381636	0	0	0
1542	chr3R.4383075.T	chr3R	938728	SNP	bcd	A.T	A	T	4383075	exonic	Cont	Cont:NM_141204:exon3:c.A1056T:p.I352I	1	mut	1	0	-1377	-1546	4383074	4383075	0	0	0
1543	chr3R.4397042.T	chr3R	374288	SNP	dll	C.T	C	T	4397042	exonic	CG9855	CG9855:NM_001275324:exon3:c.G540A:p.E180E,CG9855:NM_141206:exon3:c.G540A:p.E180E	1	mut	0	1	952	1339	4397041	4397042	0	0	0
1544	chr3R.4397919.A	chr3R	120263	SNP	dll	G.A	G	A	4397919	upstream\x3bdownstream	CG9855\x3bCG9853\x3basRNA:CR45999	.	1	mut	0	1	75	462	4397918	4397919	0	0	0
1545	chr3R.4401643.C	chr3R	1253.78	SNP	bcd	G.C	G	C	4401643	exonic	CG14647	CG14647:NM_141208:exon3:c.G736C:p.G246R	3	mut	1	0	12	714	4401642	4401643	0	0	0
1546	chr3R.4429481.T	chr3R	31217	SNP	bcd_and_dll	C.T	C	T	4429481	upstream\x3bdownstream	srl\x3beIF3a	.	3	mut	1	1	-3392	142	4429480	4429481	0	1	0
1547	chr3R.4437248.GTTTTTTTATTTGAA	chr3R	183195	SNP	bcd	G.A	GTTTTTTTATTTGAG	GTTTTTTTATTTGAA	4437248	UTR5	CG9804	.	2	mut	1	0	1647	-1759	4437261	4437262	0	0	0
1548	chr3R.4444536.A	chr3R	625579	SNP	bcd	G.A	G	A	4444536	exonic	CG31522	CG31522:NM_001259976:exon6:c.C357T:p.Y119Y,CG31522:NM_001259977:exon6:c.C360T:p.Y120Y,CG31522:NM_001259978:exon6:c.C357T:p.Y119Y,CG31522:NM_169001:exon6:c.C360T:p.Y120Y,CG31522:NM_169002:exon6:c.C360T:p.Y120Y,CG31522:NM_169003:exon6:c.C357T:p.Y119Y,CG31522:NM_001275325:exon7:c.C441T:p.Y147Y	2	mut	1	0	508	-68	4444535	4444536	0	0	0
1549	chr3R.4496132.A	chr3R	696929	SNP	dll	G.A	G	A	4496132	exonic	CG34357	CG34357:NM_001104211:exon10:c.C3090T:p.S1030S,CG34357:NM_001202237:exon10:c.C3090T:p.S1030S	1	mut	0	1	-1168	336	4496131	4496132	0	0	0
1550	chr3R.4517534.T	chr3R	507408	SNP	dll	C.T	C	T	4517534	intronic	CG34357	.	2	mut	0	1	464	6	4517533	4517534	0	0	0
1551	chr3R.4573244.T	chr3R	516103	SNP	bcd	C.T	C	T	4573244	intergenic	CG34357\x3bCG32945	.	2	mut	1	0	1556	-212	4573243	4573244	0	0	0
1552	chr3R.4632836.T	chr3R	10932	SNP	dll	G.T	G	T	4632836	exonic	5-HT2A	5-HT2A:NM_001104214:exon8:c.G2663T:p.G888V,5-HT2A:NM_001170035:exon8:c.G2660T:p.G887V,5-HT2A:NM_169011:exon8:c.G2702T:p.G901V	22	mut	0	1	-142	171	4632835	4632836	0	0	0
1553	chr3R.4666687.T	chr3R	676.18	SNP	bcd_and_dll	C.T	C	T	4666687	intronic	smash	.	3	mut	1	1	780	-102	4666686	4666687	0	0	0
1554	chr3R.4731582.T	chr3R	491.36	SNP	bcd	C.T	C	T	4731582	UTR5	Nep2	.	2	mut	1	0	-30	83	4731581	4731582	1	0	0
1555	chr3R.4764374.T	chr3R	1196.68	SNP	bcd	C.T	C	T	4764374	intronic	CG44098\x3batms	.	2	mut	1	0	-892	-116	4764373	4764374	0	0	0
1556	chr3R.4835585.T	chr3R	1456.01	SNP	dll	C.T	C	T	4835585	intergenic	CG14659\x3bopa	.	2	mut	0	1	520	25	4835584	4835585	1	1	0
1557	chr3R.4895135.A	chr3R	2349.98	SNP	dll	G.A	G	A	4895135	intergenic	laf\x3blncRNA:CR45580	.	16	mut	0	1	207	216	4895134	4895135	0	0	0
1558	chr3R.4896650.ATA	chr3R	245625	SNP	dll	C.T	ACA	ATA	4896650	ncRNA_exonic	lncRNA:CR45580	.	1	mut	0	1	-1080	-441	4896650	4896651	1	0	0
1559	chr3R.4948077.T	chr3R	157887	SNP	bcd	C.T	C	T	4948077	ncRNA_exonic	snRNA:U1:82Eb	.	2	mut	1	0	-1835	12	4948076	4948077	0	1	0
1560	chr3R.4952702.T	chr3R	219152	SNP	bcd	C.T	C	T	4952702	upstream\x3bdownstream	Ubc6\x3bCG14661	.	1	mut	1	0	1991	769	4952701	4952702	0	1	1
1561	chr3R.5056809.T	chr3R	1092.85	SNP	bcd	A.T	A	T	5056809	intergenic	lncRNA:CR45588\x3bcorto	.	2	mut	1	0	-526	-31	5056808	5056809	1	0	0
1562	chr3R.5120572.TC	chr3R	17873.2	SNP	dll	G.C	TG	TC	5120572	intergenic	CG43131\x3bCG12007	.	22	mut	0	1	-1094	-533	5120572	5120573	0	0	0
1563	chr3R.5162938.A	chr3R	570242	SNP	dll	G.A	G	A	5162938	intronic	dpr16	.	1	mut	0	1	-694	-8	5162937	5162938	1	0	0
1564	chr3R.5207442.T	chr3R	160322	SNP	dll	C.T	C	T	5207442	intronic	cno	.	1	mut	0	1	-56	-666	5207441	5207442	0	0	0
1565	chr3R.5217847.A	chr3R	669625	SNP	bcd	G.A	G	A	5217847	UTR3	Prosbeta2R2	.	2	mut	1	0	-42	-758	5217846	5217847	0	0	0
1566	chr3R.5249023.A	chr3R	618417	SNP	dll	G.A	G	A	5249023	intronic	CG12163	.	1	mut	0	1	792	-408	5249022	5249023	0	0	0
1567	chr3R.5292928.T	chr3R	613972	SNP	dll	C.T	C	T	5292928	intronic	mtd	.	2	mut	0	1	-255	-699	5292927	5292928	0	0	0
1568	chr3R.5334255.T	chr3R	1549.6	SNP	dll	C.T	C	T	5334255	intronic	mtd	.	2	mut	0	1	1035	-510	5334254	5334255	0	0	0
1569	chr3R.5369651.A	chr3R	704736	SNP	bcd	G.A	G	A	5369651	intronic	CG31542\x3bCG34277	.	2	mut	1	0	-72	-82	5369650	5369651	1	0	0
1570	chr3R.5401169.TCT	chr3R	5519.01	SNP	ctrl	C.T	CCT	TCT	5401169	exonic	CG2663	CG2663:NM_169053:exon3:c.G580A:p.V194M,CG2663:NM_141278:exon4:c.G580A:p.V194M	8	ctrl	0	0	250	314	5401168	5401169	0	0	0
1571	chr3R.5453501.A	chr3R	126257	SNP	bcd	G.A	G	A	5453501	intronic	CG14669	.	2	mut	1	0	147	27	5453500	5453501	0	0	0
1572	chr3R.5484601.C	chr3R	237571	SNP	bcd_and_dll	G.C	G	C	5484601	exonic	Hcs	Hcs:NM_001275355:exon11:c.G2746C:p.V916L,Hcs:NM_001300246:exon11:c.G2908C:p.V970L,Hcs:NM_001300247:exon11:c.G2764C:p.V922L,Hcs:NM_141285:exon11:c.G2890C:p.V964L	2	mut	1	1	492	216	5484600	5484601	0	0	0
1573	chr3R.5494097.A	chr3R	167442	SNP	dll	G.A	G	A	5494097	intronic	NKCC	.	1	mut	0	1	-178	78	5494096	5494097	0	0	0
1574	chr3R.5569387.A	chr3R	6059.32	SNP	dll	G.A	G	A	5569387	intronic	Rheb	.	5	mut	0	1	290	0	5569386	5569387	1	0	0
1575	chr3R.5580412.A	chr3R	681325	SNP	dll	G.A	G	A	5580412	exonic	CG2926	CG2926:NM_141297:exon5:c.C6699T:p.Y2233Y	1	mut	0	1	1006	13	5580411	5580412	1	0	0
1576	chr3R.5588895.T	chr3R	520088	SNP	dll	C.T	C	T	5588895	UTR5	Rev7	.	2	mut	0	1	57	-183	5588894	5588895	0	0	0
1577	chr3R.5588896.TAAAAAATAAATAATC	chr3R	747368	SNP	bcd	C.T	TAAAAAATAAACAATC	TAAAAAATAAATAATC	5588896	UTR5	Rev7	.	1	mut	1	0	45	192	5588906	5588907	0	0	0
1578	chr3R.5600579.A	chr3R	107113	SNP	ctrl	G.A	G	A	5600579	intronic	kra	.	1	ctrl	0	0	264	-859	5600578	5600579	0	1	0
1579	chr3R.5613154.T	chr3R	258236	SNP	bcd_and_dll	A.T	A	T	5613154	upstream\x3bdownstream	Atu\x3bRga\x3basRNA:CR46135	.	3	mut	1	1	-2345	1375	5613153	5613154	0	1	0
1580	chr3R.5613552.A	chr3R	247046	SNP	bcd	G.A	G	A	5613552	ncRNA_exonic	asRNA:CR46135	.	1	mut	1	0	2534	977	5613551	5613552	1	0	0
1581	chr3R.5629034.A	chr3R	8818.26	SNP	bcd	G.A	G	A	5629034	exonic	CG31551	CG31551:NM_169082:exon1:c.G1183A:p.D395N	8	mut	1	0	51	-1183	5629033	5629034	0	0	0
1582	chr3R.5637757.A	chr3R	1144.62	SNP	bcd	T.A	T	A	5637757	exonic	CG12170	CG12170:NM_141308:exon1:c.T492A:p.S164R	2	mut	1	0	-27	1866	5637756	5637757	0	0	0
1583	chr3R.5661803.T	chr3R	1660	SNP	bcd	C.T	C	T	5661803	exonic	Wdr33	Wdr33:NM_169091:exon3:c.C550T:p.L184L,Wdr33:NM_169092:exon3:c.C550T:p.L184L	2	mut	1	0	-355	225	5661802	5661803	1	0	0
1584	chr3R.5681234.T	chr3R	3670.28	SNP	dll	C.T	C	T	5681234	exonic	Rab23	Rab23:NM_141317:exon3:c.G804A:p.L268L	3	mut	0	1	1510	-51	5681233	5681234	1	0	0
1585	chr3R.5731197.A	chr3R	682534	SNP	bcd	G.A	G	A	5731197	intergenic	lncRNA:CR44924\x3bCG1239	.	4	mut	1	0	113	83	5731196	5731197	1	0	0
1586	chr3R.5775825.A	chr3R	495241	SNP	dll	G.A	G	A	5775825	intronic	CG2082	.	2	mut	0	1	-775	-148	5775824	5775825	0	0	0
1587	chr3R.5795927.T	chr3R	735883	SNP	dll	G.T	G	T	5795927	exonic	CG10979	CG10979:NM_001275372:exon4:c.G783T:p.Q261H,CG10979:NM_141334:exon4:c.G783T:p.Q261H	2	mut	0	1	-24	893	5795926	5795927	1	0	0
1588	chr3R.5823600.T	chr3R	102.12	SNP	bcd	C.T	C	T	5823600	UTR3	Sec20	.	1	mut	1	0	29	-468	5823599	5823600	0	0	0
1589	chr3R.5837001.T	chr3R	3753.84	SNP	dll	C.T	C	T	5837001	exonic	CG1208	CG1208:NM_001104222:exon4:c.C458T:p.A153V,CG1208:NM_141341:exon4:c.C440T:p.A147V	5	mut	0	1	-170	1417	5837000	5837001	0	0	0
1590	chr3R.5840434.T	chr3R	259306	SNP	bcd	C.T	C	T	5840434	upstream	CG1213	.	2	mut	1	0	-2866	-202	5840433	5840434	0	0	0
1591	chr3R.5846055.T	chr3R	5334.71	SNP	dll	C.T	C	T	5846055	exonic	CG1213	CG1213:NM_001260008:exon4:c.C1120T:p.Q374X,CG1213:NM_141342:exon4:c.C1120T:p.Q374X,CG1213:NM_169113:exon4:c.C1120T:p.Q374X,CG1213:NM_169114:exon4:c.C1120T:p.Q374X	2	mut	0	1	306	-626	5846054	5846055	0	0	0
1592	chr3R.5852687.G	chr3R	872649	SNP	bcd	C.G	C	G	5852687	exonic	disp	disp:NM_079995:exon5:c.G1807C:p.A603P	6	mut	1	0	-663	-140	5852686	5852687	0	0	0
1593	chr3R.5899217.A	chr3R	857863	SNP	bcd	G.A	G	A	5899217	intronic	side-III	.	2	mut	1	0	-1	127	5899216	5899217	0	0	0
1594	chr3R.5959688.A	chr3R	1109.85	SNP	dll	G.A	G	A	5959688	upstream\x3bdownstream	side-III\x3bCG11373	.	3	mut	0	1	400	-1	5959687	5959688	0	0	0
1595	chr3R.6008604.A	chr3R	3103.13	SNP	dll	G.A	G	A	6008604	upstream	Rm62	.	6	mut	0	1	362	630	6008603	6008604	1	1	0
1596	chr3R.6011827.T	chr3R	335885	SNP	bcd	C.T	C	T	6011827	exonic	CG10280	CG10280:NM_001260013:exon1:c.G106A:p.G36R,CG10280:NM_141350:exon1:c.G106A:p.G36R	1	mut	1	0	-256	962	6011826	6011827	0	0	0
1597	chr3R.6029863.T	chr3R	382711	SNP	bcd	C.T	C	T	6029863	intergenic	CG11459\x3blncRNA:CR46221	.	2	mut	1	0	-709	-498	6029862	6029863	0	0	0
1598	chr3R.6064179.TGTGCGCGGGCCGGGTGC	chr3R	459442	SNP	bcd	G.C	TGTGCGGGGGCCGGGTGC	TGTGCGCGGGCCGGGTGC	6064179	intergenic	CG15580\x3bOr83c	.	1	mut	1	0	NA	NA	6064184	6064185	0	0	0
1599	chr3R.6108428.C	chr3R	2334.7	SNP	bcd	A.C	A	C	6108428	exonic	Obp83cd	Obp83cd:NM_141355:exon2:c.A179C:p.E60A	4	mut	1	0	-3254	-435	6108427	6108428	0	0	0
1600	chr3R.6131713.A	chr3R	645429	SNP	bcd	G.A	G	A	6131713	intergenic	lncRNA:CR43487\x3bCG31559	.	2	mut	1	0	-135	-387	6131712	6131713	0	0	0
1601	chr3R.6236890.C	chr3R	181802	SNP	bcd_and_dll	A.C	A	C	6236890	UTR3	Osi6	.	20	mut	1	1	-130	665	6236889	6236890	0	0	0
1602	chr3R.6296381.T	chr3R	267822	SNP	dll	C.T	C	T	6296381	intergenic	Osi13\x3bOsi14	.	2	mut	0	1	-1968	-20	6296380	6296381	0	0	0
1603	chr3R.6303489.A	chr3R	2365.1	SNP	dll	G.A	G	A	6303489	UTR3	Osi15	.	5	mut	0	1	98	254	6303488	6303489	1	0	0
1604	chr3R.6318155.G	chr3R	687718	SNP	bcd	T.G	T	G	6318155	intronic	Osi17	.	1	mut	1	0	-158	351	6318154	6318155	0	0	0
1605	chr3R.6322577.A	chr3R	439457	SNP	bcd	G.A	G	A	6322577	intronic	Osi17	.	2	mut	1	0	404	523	6322576	6322577	0	0	0
1606	chr3R.6322844.A	chr3R	7660.1	SNP	bcd	G.A	G	A	6322844	intronic	Osi17	.	8	mut	1	0	137	256	6322843	6322844	0	0	0
1607	chr3R.6408875.G	chr3R	357151	SNP	dll	C.G	C	G	6408875	intronic	gpp	.	1	mut	0	1	663	-101	6408874	6408875	0	0	0
1608	chr3R.6442141.C	chr3R	2576.93	SNP	ctrl	T.C	T	C	6442141	exonic	gpp	gpp:NM_001275387:exon5:c.T3594C:p.Y1198Y,gpp:NM_169142:exon5:c.T3594C:p.Y1198Y,gpp:NM_141398:exon6:c.T3594C:p.Y1198Y,gpp:NM_169143:exon6:c.T3594C:p.Y1198Y,gpp:NM_169144:exon6:c.T3594C:p.Y1198Y	3	ctrl	0	0	-205	258	6442140	6442141	0	0	0
1609	chr3R.6454662.T	chr3R	145191	SNP	bcd	C.T	C	T	6454662	exonic	CG9727	CG9727:NM_141399:exon3:c.G1085A:p.G362D,CG9727:NM_001275389:exon4:c.G1085A:p.G362D	2	mut	1	0	-12	-377	6454661	6454662	0	0	0
1610	chr3R.6455657.A	chr3R	116872	SNP	dll	G.A	G	A	6455657	exonic	CG9727	CG9727:NM_141399:exon1:c.C365T:p.T122I,CG9727:NM_001275389:exon2:c.C365T:p.T122I	1	mut	0	1	-613	-1372	6455656	6455657	0	0	0
1611	chr3R.6528011.T	chr3R	1268.02	SNP	bcd	C.T	C	T	6528011	exonic	CG15185	CG15185:NM_141403:exon1:c.C483T:p.S161S	2	mut	1	0	36	-401	6528010	6528011	0	0	0
1612	chr3R.6580683.C	chr3R	964.21	SNP	bcd	A.C	A	C	6580683	intronic	dpr11	.	2	mut	1	0	87	424	6580682	6580683	0	0	0
1613	chr3R.6594575.G	chr3R	139137	SNP	dll	A.G	A	G	6594575	intergenic	dpr11\x3bCG1138	.	1	mut	0	1	649	-225	6594574	6594575	0	0	0
1614	chr3R.6661322.T	chr3R	286376	SNP	bcd	C.T	C	T	6661322	downstream	lab	.	4	mut	1	0	182	-124	6661321	6661322	0	0	0
1615	chr3R.6693368.T	chr3R	395964	SNP	dll	C.T	C	T	6693368	exonic	Ccp84Ad	Ccp84Ad:NM_141423:exon2:c.C510T:p.A170A	1	mut	0	1	-1721	287	6693367	6693368	0	0	0
1616	chr3R.6698448.A	chr3R	2666.56	SNP	dll	G.A	G	A	6698448	intergenic	Ccp84Ac\x3blncRNA:CR33938	.	3	mut	0	1	-1020	152	6698447	6698448	0	0	0
1617	chr3R.6736928.A	chr3R	737504	SNP	bcd	C.A	C	A	6736928	intronic	pb	.	2	mut	1	0	-692	-562	6736927	6736928	0	0	0
1618	chr3R.6757491.A	chr3R	8862.78	SNP	bcd	G.A	G	A	6757491	exonic	bcd	bcd:NM_169157:exon3:c.C1167T:p.S389S,bcd:NM_169159:exon3:c.C954T:p.S318S,bcd:NM_176410:exon3:c.C1182T:p.S394S,bcd:NM_176411:exon3:c.C939T:p.S313S	23	mut	1	0	-761	-1174	6757490	6757491	0	0	0
1619	chr3R.6818530.A	chr3R	2326.47	SNP	dll	C.A	C	A	6818530	intergenic	lncRNA:CR42651\x3b7SLRNA:CR32864	.	4	mut	0	1	-156	-47	6818529	6818530	1	0	0
1620	chr3R.6842030.A	chr3R	579.66	SNP	bcd	C.A	C	A	6842030	exonic	Scr	Scr:NM_079524:exon2:c.G151T:p.G51C,Scr:NM_206443:exon2:c.G151T:p.G51C	3	mut	1	0	419	763	6842029	6842030	0	0	0
1621	chr3R.6853944.T	chr3R	652543	SNP	dll	C.T	C	T	6853944	intergenic	Scr\x3blncRNA:CR45900	.	1	mut	0	1	2528	213	6853943	6853944	1	0	0
1622	chr3R.6871437.A	chr3R	462478	SNP	dll	G.A	G	A	6871437	intergenic	ftz\x3blncRNA:CR44931	.	2	mut	0	1	-12	6	6871436	6871437	1	0	0
1623	chr3R.6874262.T	chr3R	204089	SNP	dll	C.T	C	T	6874262	intergenic	ftz\x3blncRNA:CR44931	.	1	mut	0	1	678	-81	6874261	6874262	1	0	0
1624	chr3R.6922653.T	chr3R	1240.84	SNP	dll	C.T	C	T	6922653	intronic	Antp\x3bCG46458	.	5	mut	0	1	495	1	6922652	6922653	1	0	1
1625	chr3R.6959340.A	chr3R	362594	SNP	bcd	G.A	G	A	6959340	intronic	Antp	.	2	mut	1	0	1196	138	6959339	6959340	1	0	0
1626	chr3R.7016827.C	chr3R	1582.05	SNP	bcd	G.C	G	C	7016827	intergenic	lncRNA:CR45899\x3blncRNA:CR44933	.	13	mut	1	0	NA	NA	7016826	7016827	0	0	0
1627	chr3R.7022806.A	chr3R	123288	SNP	bcd	G.A	G	A	7022806	intergenic	lncRNA:CR45899\x3blncRNA:CR44933	.	2	mut	1	0	65	-1281	7022805	7022806	0	0	0
1628	chr3R.7030189.A	chr3R	262805	SNP	bcd	G.A	G	A	7030189	intergenic	lncRNA:CR45899\x3blncRNA:CR44933	.	2	mut	1	0	1943	-633	7030188	7030189	0	0	0
1629	chr3R.7066923.T	chr3R	321834	SNP	dll	C.T	C	T	7066923	splicing	CG1105	.	1	mut	0	1	198	-44	7066922	7066923	1	1	0
1630	chr3R.7068271.T	chr3R	134859	SNP	dll	C.T	C	T	7068271	intronic	CG1965	.	5	mut	0	1	708	959	7068270	7068271	1	0	0
1631	chr3R.7071782.T	chr3R	166524	SNP	bcd	C.T	C	T	7071782	exonic	Ufl1	Ufl1:NM_141433:exon5:c.G2289A:p.Q763Q,Ufl1:NM_001260028:exon6:c.G2289A:p.Q763Q	1	mut	1	0	652	-92	7071781	7071782	0	0	0
1632	chr3R.7091058.T	chr3R	310684	SNP	bcd	C.T	C	T	7091058	intergenic	alphaTub84B\x3blncRNA:CR43685	.	2	mut	1	0	-1465	116	7091057	7091058	0	0	0
1633	chr3R.7128289.G	chr3R	23859	SNP	dll	C.G	C	G	7128289	upstream	CG10068	.	4	mut	0	1	-736	-10	7128288	7128289	1	0	1
1634	chr3R.7136263.A	chr3R	333455	SNP	dll	G.A	G	A	7136263	UTR5	Fer1	.	1	mut	0	1	229	-581	7136262	7136263	1	0	0
1635	chr3R.7148612.T	chr3R	4491.74	SNP	bcd	C.T	C	T	7148612	exonic	gfzf	gfzf:NM_001014610:exon2:c.G1486A:p.D496N,gfzf:NM_001275406:exon2:c.G1486A:p.D496N	4	mut	1	0	-3561	455	7148611	7148612	0	0	0
1636	chr3R.7178450.A	chr3R	235728	SNP	ctrl	G.A	G	A	7178450	exonic	sas	sas:NM_001275407:exon4:c.G1867A:p.G623R,sas:NM_169177:exon4:c.G1867A:p.G623R,sas:NM_001275408:exon5:c.G1867A:p.G623R,sas:NM_057263:exon5:c.G1867A:p.G623R	1	ctrl	0	0	1216	-701	7178449	7178450	0	0	0
1637	chr3R.7194965.A	chr3R	694582	SNP	bcd	G.A	G	A	7194965	UTR3	lap	.	8	mut	1	0	-887	-215	7194964	7194965	0	0	0
1638	chr3R.7252243.A	chr3R	194572	SNP	bcd	T.A	T	A	7252243	UTR3	Gld	.	13	mut	1	0	-2555	119	7252242	7252243	0	0	0
1639	chr3R.7252253.C	chr3R	156604	SNP	bcd	T.C	T	C	7252253	UTR3	Gld	.	12	mut	1	0	-2565	109	7252252	7252253	0	0	0
1640	chr3R.7355766.G	chr3R	441492	SNP	dll	A.G	A	G	7355766	intergenic	CG43290\x3bCG17944	.	1	mut	0	1	1678	-176	7355765	7355766	0	0	0
1641	chr3R.7362751.A	chr3R	2711.82	SNP	dll	G.A	G	A	7362751	upstream\x3bdownstream	CG17944\x3bMst84Dd	.	3	mut	0	1	-1222	68	7362750	7362751	1	0	0
1642	chr3R.7458964.C	chr3R	25931	SNP	bcd_and_dll	G.C	G	C	7458964	intergenic	mir-4950\x3blncRNA:CR44934	.	3	mut	1	1	-725	58	7458963	7458964	1	0	0
1643	chr3R.7461333.A	chr3R	82473	SNP	dll	G.A	G	A	7461333	intergenic	mir-4950\x3blncRNA:CR44934	.	1	mut	0	1	-8	296	7461332	7461333	0	0	0
1644	chr3R.7549275.A	chr3R	4082.95	SNP	dll	G.A	G	A	7549275	upstream	alpha-Est1	.	3	mut	0	1	-140	33	7549274	7549275	1	1	0
1645	chr3R.7588884.A	chr3R	808429	SNP	dll	G.A	G	A	7588884	intronic	Nlg3	.	2	mut	0	1	336	-261	7588883	7588884	0	0	0
1646	chr3R.7596852.A	chr3R	262038	SNP	bcd	G.A	G	A	7596852	intronic	Nlg3	.	2	mut	1	0	-75	781	7596851	7596852	0	0	0
1647	chr3R.7640099.A	chr3R	943311	SNP	dll	G.A	G	A	7640099	upstream	Nlg3	.	5	mut	0	1	245	127	7640098	7640099	0	0	0
1648	chr3R.7650845.T	chr3R	2405.3	SNP	bcd	C.T	C	T	7650845	intergenic	Nlg3\x3bNlg1	.	8	mut	1	0	-676	-214	7650844	7650845	0	0	0
1649	chr3R.7667726.T	chr3R	2109.31	SNP	bcd	C.T	C	T	7667726	exonic	Nlg1	Nlg1:NM_001260037:exon6:c.C1210T:p.Q404X,Nlg1:NM_169191:exon6:c.C1210T:p.Q404X	2	mut	1	0	-111	-152	7667725	7667726	0	0	0
1650	chr3R.7687543.A	chr3R	1099.45	SNP	bcd	G.A	G	A	7687543	intronic	Nlg1	.	2	mut	1	0	209	-88	7687542	7687543	1	0	0
1651	chr3R.7690884.A	chr3R	311.33	SNP	dll	G.A	G	A	7690884	intronic	Nlg1	.	1	mut	0	1	515	758	7690883	7690884	0	0	0
1652	chr3R.7717436.A	chr3R	1026.26	SNP	dll	G.A	G	A	7717436	intergenic	Nlg1\x3blncRNA:CR44260	.	9	mut	0	1	-1362	-241	7717435	7717436	0	0	0
1653	chr3R.7748398.A	chr3R	1853.83	SNP	bcd	G.A	G	A	7748398	exonic	pyd3	pyd3:NM_141475:exon3:c.C843T:p.S281S	2	mut	1	0	72	498	7748397	7748398	0	0	0
1654	chr3R.7771270.A	chr3R	2030.74	SNP	dll	G.A	G	A	7771270	exonic	CG11286	CG11286:NM_141478:exon2:c.C372T:p.H124H	5	mut	0	1	485	51	7771269	7771270	1	0	0
1655	chr3R.7781108.A	chr3R	179312	SNP	bcd_and_dll	G.A	G	A	7781108	exonic	CG18747	CG18747:NM_144393:exon5:c.C1139T:p.A380V	2	mut	1	1	183	-772	7781107	7781108	0	0	0
1656	chr3R.7846942.A	chr3R	607558	SNP	dll	G.A	G	A	7846942	exonic	CG34384	CG34384:NM_169197:exon7:c.G2660A:p.R887K,CG34384:NM_001104234:exon8:c.G3146A:p.R1049K,CG34384:NM_001260040:exon8:c.G3146A:p.R1049K,CG34384:NM_001260041:exon8:c.G3146A:p.R1049K,CG34384:NM_001260042:exon8:c.G3146A:p.R1049K,CG34384:NM_001300284:exon8:c.G3146A:p.R1049K	2	mut	0	1	35	-406	7846941	7846942	0	0	0
1657	chr3R.7853443.T	chr3R	179.71	SNP	bcd_and_dll	C.T	C	T	7853443	UTR3	CG34384	.	4	mut	1	1	-1072	1358	7853442	7853443	0	0	0
1658	chr3R.7914402.A	chr3R	141637	SNP	bcd	G.A	G	A	7914402	exonic	CG2678	CG2678:NM_001260044:exon1:c.G319A:p.D107N,CG2678:NM_141493:exon1:c.G319A:p.D107N	1	mut	1	0	-415	340	7914401	7914402	0	0	0
1659	chr3R.7937120.T	chr3R	1088.44	SNP	bcd	C.T	C	T	7937120	intronic	dsx	.	2	mut	1	0	-386	224	7937119	7937120	0	0	0
1660	chr3R.7952296.A	chr3R	125889	SNP	dll	G.A	G	A	7952296	intronic	dsx	.	1	mut	0	1	-304	438	7952295	7952296	1	0	0
1661	chr3R.7960219.A	chr3R	1686.27	SNP	dll	G.A	G	A	7960219	exonic	dsx	dsx:NM_001275423:exon2:c.C587T:p.A196V,dsx:NM_001300291:exon2:c.C587T:p.A196V,dsx:NM_079548:exon2:c.C587T:p.A196V,dsx:NM_169202:exon2:c.C587T:p.A196V,dsx:NM_169203:exon2:c.C587T:p.A196V	2	mut	0	1	758	-976	7960218	7960219	0	0	0
1662	chr3R.7985665.A	chr3R	537926	SNP	dll	G.A	G	A	7985665	intronic	ELOVL	.	1	mut	0	1	-1204	-13	7985664	7985665	1	0	0
1663	chr3R.7996984.T	chr3R	1406.19	SNP	bcd	C.T	C	T	7996984	ncRNA_exonic	lncRNA:CR46143	.	2	mut	1	0	10	-202	7996983	7996984	0	0	0
1664	chr3R.8000819.T	chr3R	370059	SNP	bcd	C.T	C	T	8000819	exonic	Kmn2\x3bPIG-H	PIG-H:NM_001275429:exon3:c.C633T:p.Y211Y,PIG-H:NM_141498:exon3:c.C633T:p.Y211Y,Kmn2:NM_001170074:exon4:c.G285A:p.L95L,Kmn2:NM_001170075:exon4:c.G279A:p.L93L	3	mut	1	0	203	145	8000818	8000819	0	0	0
1665	chr3R.8003266.T	chr3R	1517.54	SNP	dll	C.T	C	T	8003266	exonic	CG2698	CG2698:NM_001144552:exon4:c.C1178T:p.P393L,CG2698:NM_001260046:exon4:c.C1178T:p.P393L,CG2698:NM_001260047:exon4:c.C1178T:p.P393L,CG2698:NM_001275430:exon4:c.C1178T:p.P393L,CG2698:NM_001275431:exon4:c.C1178T:p.P393L,CG2698:NM_001275432:exon4:c.C1178T:p.P393L,CG2698:NM_141499:exon4:c.C1178T:p.P393L	3	mut	0	1	-1392	185	8003265	8003266	0	0	0
1666	chr3R.8008540.T	chr3R	678791	SNP	bcd	A.T	A	T	8008540	intronic	CG11052	.	2	mut	1	0	-149	-13	8008539	8008540	1	0	0
1667	chr3R.8019679.G	chr3R	2203.59	SNP	dll	A.G	A	G	8019679	exonic	CG2747	CG2747:NM_001170076:exon5:c.T4668C:p.N1556N,CG2747:NM_001170077:exon5:c.T4524C:p.N1508N,CG2747:NM_001275434:exon5:c.T4668C:p.N1556N,CG2747:NM_001275435:exon6:c.T4701C:p.N1567N,CG2747:NM_141504:exon6:c.T4701C:p.N1567N,CG2747:NM_169205:exon6:c.T4557C:p.N1519N	1	mut	0	1	590	1045	8019678	8019679	0	0	0
1668	chr3R.8024747.T	chr3R	1423.36	SNP	dll	C.T	C	T	8024747	exonic	CG2747	CG2747:NM_001170076:exon2:c.G388A:p.V130I,CG2747:NM_001170077:exon2:c.G244A:p.V82I,CG2747:NM_001275434:exon2:c.G388A:p.V130I,CG2747:NM_001275435:exon2:c.G388A:p.V130I,CG2747:NM_141504:exon2:c.G388A:p.V130I,CG2747:NM_169205:exon2:c.G244A:p.V82I	1	mut	0	1	-727	1385	8024746	8024747	0	0	0
1669	chr3R.8035993.A	chr3R	1221.8	SNP	dll	G.A	G	A	8035993	exonic	unc-45	unc-45:NM_001316496:exon3:c.G2333A:p.R778H,unc-45:NM_080057:exon3:c.G2333A:p.R778H	1	mut	0	1	23	44	8035992	8035993	0	0	0
1670	chr3R.8037764.G	chr3R	11262	SNP	bcd_and_dll	A.G	A	G	8037764	upstream\x3bdownstream	lncRNA:CR44936\x3bunc-45	.	6	mut	1	1	NA	NA	8037763	8037764	1	0	0
1671	chr3R.8049148.T	chr3R	1205.61	SNP	bcd	C.T	C	T	8049148	intronic	CG43060	.	8	mut	1	0	33	-14	8049147	8049148	1	0	0
1672	chr3R.8050258.T	chr3R	237083	SNP	dll	G.T	G	T	8050258	intronic	CG43060	.	4	mut	0	1	963	-332	8050257	8050258	0	0	0
1673	chr3R.8066837.A	chr3R	1192.52	SNP	dll	G.A	G	A	8066837	intronic	mAChR-B	.	2	mut	0	1	225	-27	8066836	8066837	0	0	0
1674	chr3R.8067352.C	chr3R	133237	SNP	bcd	T.C	T	C	8067352	intronic	mAChR-B	.	1	mut	1	0	-284	-146	8067351	8067352	0	0	0
1675	chr3R.8120969.T	chr3R	157351	SNP	dll	C.T	C	T	8120969	exonic	puc	puc:NM_001300294:exon4:c.C744T:p.T248T,puc:NM_079549:exon4:c.C1065T:p.T355T	1	mut	0	1	2827	7	8120968	8120969	1	0	0
1676	chr3R.8136441.A	chr3R	1382.21	SNP	bcd	G.A	G	A	8136441	intergenic	Arl8\x3bgrn	.	5	mut	1	0	-40	265	8136440	8136441	0	0	0
1677	chr3R.8164065.T	chr3R	320286	SNP	bcd	C.T	C	T	8164065	intronic	grn	.	2	mut	1	0	411	56	8164064	8164065	0	0	0
1678	chr3R.8172552.A	chr3R	299.6	SNP	bcd_and_dll	C.A	C	A	8172552	intronic	grn	.	3	mut	1	1	-260	202	8172551	8172552	0	0	0
1679	chr3R.8183495.T	chr3R	374046	SNP	dll	C.T	C	T	8183495	intergenic	grn\x3blncRNA:CR43302	.	2	mut	0	1	31	-52	8183494	8183495	0	0	0
1680	chr3R.8193422.T	chr3R	306128	SNP	bcd_and_dll	C.T	C	T	8193422	intergenic	grn\x3blncRNA:CR43302	.	4	mut	1	1	-1795	-129	8193421	8193422	0	0	0
1681	chr3R.8207249.A	chr3R	227664	SNP	bcd	G.A	G	A	8207249	intergenic	CheA84a\x3bCG7800	.	2	mut	1	0	-11	-206	8207248	8207249	0	0	0
1682	chr3R.8213406.A	chr3R	559267	SNP	dll	G.A	G	A	8213406	intergenic	CheA84a\x3bCG7800	.	1	mut	0	1	-95	77	8213405	8213406	1	0	0
1683	chr3R.8250025.A	chr3R	381349	SNP	bcd	G.A	G	A	8250025	exonic	CG15864	CG15864:NM_143926:exon6:c.G1289A:p.G430E	2	mut	1	0	248	-284	8250024	8250025	0	0	0
1684	chr3R.8250234.A	chr3R	466.51	SNP	dll	G.A	G	A	8250234	exonic	CG15864	CG15864:NM_143926:exon7:c.G1441A:p.D481N	1	mut	0	1	39	-493	8250233	8250234	0	0	0
1685	chr3R.8306501.A	chr3R	106494	SNP	bcd	G.A	G	A	8306501	downstream	tex	.	1	mut	1	0	-1468	-875	8306500	8306501	0	0	0
1686	chr3R.8309339.A	chr3R	1959.26	SNP	bcd	G.A	G	A	8309339	exonic	CG11693	CG11693:NM_141528:exon1:c.C596T:p.A199V,CG11693:NM_001260056:exon3:c.C611T:p.A204V	2	mut	1	0	-622	-528	8309338	8309339	0	0	0
1687	chr3R.8319512.T	chr3R	204157	SNP	dll	C.T	C	T	8319512	UTR3	Poxm	.	3	mut	0	1	302	-500	8319511	8319512	0	0	0
1688	chr3R.8327499.T	chr3R	440678	SNP	bcd	C.T	C	T	8327499	intronic	Poxm	.	1	mut	1	0	-52	259	8327498	8327499	1	0	0
1689	chr3R.8338164.A	chr3R	684294	SNP	bcd	T.A	T	A	8338164	intergenic	Poxm\x3bCOX7A	.	18	mut	1	0	73	-741	8338163	8338164	0	0	0
1690	chr3R.8356663.A	chr3R	232.12	SNP	bcd	G.A	G	A	8356663	upstream	stck	.	2	mut	1	0	624	21	8356662	8356663	0	0	0
1691	chr3R.8437926.T	chr3R	1534.19	SNP	ctrl	G.T	G	T	8437926	intronic	CG45263	.	7	ctrl	0	0	754	-1063	8437925	8437926	0	0	0
1692	chr3R.8499016.A	chr3R	3524.47	SNP	dll	G.A	G	A	8499016	intergenic	CG45263\x3bOr85b	.	2	mut	0	1	1180	-445	8499015	8499016	0	0	0
1693	chr3R.8507417.A	chr3R	101.55	SNP	bcd	G.A	G	A	8507417	intergenic	CG45263\x3bOr85b	.	2	mut	1	0	-288	1078	8507416	8507417	0	0	0
1694	chr3R.8518858.T	chr3R	757602	SNP	dll	C.T	C	T	8518858	intronic	CG11737	.	5	mut	0	1	60	568	8518857	8518858	0	0	0
1695	chr3R.8563358.T	chr3R	930057	SNP	bcd	C.T	C	T	8563358	exonic	CG31460	CG31460:NM_001300307:exon2:c.C420T:p.F140F,CG31460:NM_169227:exon2:c.C420T:p.F140F	4	mut	1	0	-179	-450	8563357	8563358	0	0	0
1696	chr3R.8569933.A	chr3R	901839	SNP	dll	G.A	G	A	8569933	downstream	Cenp-C	.	1	mut	0	1	-5489	607	8569932	8569933	0	0	0
1697	chr3R.8627466.T	chr3R	592766	SNP	bcd	C.T	C	T	8627466	UTR3	5-HT2B	.	2	mut	1	0	-36	60	8627465	8627466	1	0	0
1698	chr3R.8650689.T	chr3R	1837.92	SNP	dll	C.T	C	T	8650689	UTR5	Mkk4	.	3	mut	0	1	-320	-1360	8650688	8650689	0	0	0
1699	chr3R.8652611.CTTA	chr3R	1946.11	SNP	bcd	G.A	CTTG	CTTA	8652611	exonic	Dhod	Dhod:NM_057876:exon2:c.117delC:p.Y39*,Dhod:NM_134311:exon2:c.117delC:p.Y39*	2	mut	1	0	90	-519	8652613	8652614	0	0	0
1700	chr3R.8654013.A	chr3R	1001.54	SNP	bcd	G.A	G	A	8654013	exonic	CG42489	CG42489:NM_001275449:exon1:c.C97T:p.P33S,CG42489:NM_001170081:exon2:c.C97T:p.P33S,CG42489:NM_001202264:exon2:c.C97T:p.P33S	3	mut	1	0	-1288	381	8654012	8654013	0	0	0
1701	chr3R.8662717.T	chr3R	3777.38	SNP	bcd_and_dll	C.T	C	T	8662717	exonic	p	p:NM_141553:exon3:c.G850A:p.A284T,p:NM_001316526:exon4:c.G850A:p.A284T,p:NM_001316527:exon4:c.G850A:p.A284T	4	mut	1	1	-3293	1271	8662716	8662717	0	0	0
1702	chr3R.8673432.T	chr3R	179383	SNP	ctrl	C.T	C	T	8673432	exonic	CG8036	CG8036:NM_169231:exon3:c.C1758T:p.F586F,CG8036:NM_169232:exon3:c.C1620T:p.F540F,CG8036:NM_141555:exon4:c.C1758T:p.F586F	1	ctrl	0	0	-955	220	8673431	8673432	1	0	0
1703	chr3R.8698611.A	chr3R	323286	SNP	bcd	G.A	G	A	8698611	upstream	hb	.	2	mut	1	0	587	111	8698610	8698611	0	0	0
1704	chr3R.8720643.A	chr3R	990969	SNP	bcd	G.A	G	A	8720643	UTR3	CG11760\x3bTMEM216	.	6	mut	1	0	817	-5	8720642	8720643	1	0	0
1705	chr3R.8744193.T	chr3R	996375	SNP	dll	C.T	C	T	8744193	intronic	CG9801	.	2	mut	0	1	507	178	8744192	8744193	0	0	0
1706	chr3R.8771435.T	chr3R	303.6	SNP	ctrl	C.T	C	T	8771435	exonic	CG13318	CG13318:NM_141574:exon4:c.G1063A:p.D355N	1	ctrl	0	0	-408	-730	8771434	8771435	0	0	0
1707	chr3R.8849139.G	chr3R	1746.5	SNP	bcd	A.G	A	G	8849139	intronic	pyd	.	4	mut	1	0	-253	1281	8849138	8849139	0	0	0
1708	chr3R.8880821.A	chr3R	655497	SNP	bcd	G.A	G	A	8880821	intronic	pyd	.	3	mut	1	0	-359	-137	8880820	8880821	0	0	0
1709	chr3R.8914403.A	chr3R	158031	SNP	bcd	G.A	G	A	8914403	intronic	pyd	.	2	mut	1	0	960	1019	8914402	8914403	0	0	0
1710	chr3R.8925653.CAAAATAG	chr3R	878148	SNP	dll	C.T	CAAAACAG	CAAAATAG	8925653	intronic	pyd	.	3	mut	0	1	787	-257	8925657	8925658	0	0	0
1711	chr3R.8937373.A	chr3R	136792	SNP	bcd	G.A	G	A	8937373	ncRNA_exonic	lncRNA:osk	.	2	mut	1	0	1104	-464	8937372	8937373	0	0	0
1712	chr3R.8970553.C	chr3R	295025	SNP	bcd	A.C	A	C	8970553	intergenic	ich\x3bCAHbeta	.	2	mut	1	0	1163	4	8970552	8970553	1	0	0
1713	chr3R.8982980.T	chr3R	184795	SNP	dll	G.T	G	T	8982980	UTR3	RagA-B	.	2	mut	0	1	-309	-69	8982979	8982980	1	0	0
1714	chr3R.9000558.C	chr3R	206.84	SNP	ctrl	A.C	A	C	9000558	intronic	CG31100	.	1	ctrl	0	0	758	-326	9000557	9000558	1	0	0
1715	chr3R.9047334.A	chr3R	1258.92	SNP	dll	G.A	G	A	9047334	exonic	Rel	Rel:NM_057746:exon1:c.C102T:p.N34N,Rel:NM_206466:exon1:c.C102T:p.N34N,Rel:NM_206467:exon1:c.C102T:p.N34N	3	mut	0	1	2069	254	9047333	9047334	1	1	0
1716	chr3R.9049066.T	chr3R	791272	SNP	bcd	C.T	C	T	9049066	intronic	Mst85C\x3bNmdmc	.	2	mut	1	0	337	37	9049065	9049066	0	0	0
1717	chr3R.9051982.G	chr3R	131637	SNP	bcd	C.G	C	G	9051982	UTR3	Mst85C	.	2	mut	1	0	-524	646	9051981	9051982	0	0	0
1718	chr3R.9058090.T	chr3R	2627.3	SNP	bcd	C.T	C	T	9058090	exonic	Kdm2	Kdm2:NM_001275471:exon3:c.C293T:p.A98V,Kdm2:NM_001275472:exon3:c.C293T:p.A98V,Kdm2:NM_001275473:exon3:c.C293T:p.A98V,Kdm2:NM_141607:exon3:c.C293T:p.A98V	4	mut	1	0	136	-756	9058089	9058090	0	1	0
1719	chr3R.9104881.TGGTGA	chr3R	1451.36	SNP	dll	G.A	TGGTGG	TGGTGA	9104881	intronic	pum	.	3	mut	0	1	196	-355	9104885	9104886	0	0	0
1720	chr3R.9148040.A	chr3R	164742	SNP	ctrl	G.A	G	A	9148040	intronic	pum	.	1	ctrl	0	0	725	261	9148039	9148040	0	0	0
1721	chr3R.9230439.A	chr3R	110578	SNP	bcd	G.A	G	A	9230439	intronic	pum	.	1	mut	1	0	2668	-139	9230438	9230439	0	0	0
1722	chr3R.9247421.A	chr3R	1780.73	SNP	dll	G.A	G	A	9247421	intronic	CG8420	.	3	mut	0	1	1231	201	9247420	9247421	0	0	0
1723	chr3R.9247526.A	chr3R	773887	SNP	dll	G.A	G	A	9247526	UTR5	CG8420	.	3	mut	0	1	1126	96	9247525	9247526	0	0	0
1724	chr3R.9276486.T	chr3R	201929	SNP	bcd	C.T	C	T	9276486	intergenic	Vps16A\x3blncRNA:CR46350	.	1	mut	1	0	-130	8	9276485	9276486	1	0	0
1725	chr3R.9288165.T	chr3R	124814	SNP	bcd_and_dll	C.T	C	T	9288165	intergenic	lncRNA:CR46350\x3bCG8861	.	2	mut	1	1	1195	65	9288164	9288165	1	0	0
1726	chr3R.9292975.ATTTTACCA	chr3R	103974	SNP	dll	C.A	ATTTTCCCA	ATTTTACCA	9292975	downstream	CG8861	.	1	mut	0	1	-62	-268	9292979	9292980	0	0	0
1727	chr3R.9326669.C	chr3R	419579	SNP	dll	G.C	G	C	9326669	intronic	CG8861	.	2	mut	0	1	-2623	-814	9326668	9326669	0	0	0
1728	chr3R.9329080.A	chr3R	140696	SNP	bcd	G.A	G	A	9329080	upstream\x3bdownstream	CG8861\x3bCG12951	.	3	mut	1	0	283	-954	9329079	9329080	1	0	1
1729	chr3R.9340001.A	chr3R	1140.06	SNP	bcd	G.A	G	A	9340001	upstream	CG45050\x3blncRNA:CR43301	.	4	mut	1	0	-1520	330	9340000	9340001	0	0	0
1730	chr3R.9340932.T	chr3R	562489	SNP	dll	C.T	C	T	9340932	intronic	CG45050	.	2	mut	0	1	-2451	-593	9340931	9340932	0	1	0
1731	chr3R.9350384.T	chr3R	581121	SNP	bcd	C.T	C	T	9350384	intronic	CG45050	.	4	mut	1	0	389	123	9350383	9350384	0	0	0
1732	chr3R.9366361.G	chr3R	158294	SNP	bcd	C.G	C	G	9366361	intronic	Srr	.	2	mut	1	0	-622	-47	9366360	9366361	1	0	0
1733	chr3R.9401010.A	chr3R	775495	SNP	bcd	G.A	G	A	9401010	UTR5	RpL34b	.	4	mut	1	0	2286	545	9401009	9401010	0	0	0
1734	chr3R.9418678.A	chr3R	510559	SNP	bcd	G.A	G	A	9418678	intronic	ps	.	2	mut	1	0	-1154	-455	9418677	9418678	0	0	0
1735	chr3R.9421732.A	chr3R	694264	SNP	dll	G.A	G	A	9421732	intronic	ps	.	1	mut	0	1	38	412	9421731	9421732	0	0	0
1736	chr3R.9447883.T	chr3R	1015.49	SNP	bcd	C.T	C	T	9447883	UTR3	ps	.	11	mut	1	0	184	-526	9447882	9447883	0	0	0
1737	chr3R.9499993.A	chr3R	376294	SNP	dll	G.A	G	A	9499993	intronic	RhoL	.	2	mut	0	1	-158	328	9499992	9499993	0	0	0
1738	chr3R.9502614.A	chr3R	592649	SNP	bcd	G.A	G	A	9502614	upstream	RhoL	.	2	mut	1	0	-117	435	9502613	9502614	0	1	1
1739	chr3R.9503093.TAT	chr3R	786936	SNP	dll	G.A	TGT	TAT	9503093	upstream	RhoL	.	3	mut	0	1	56	-39	9503093	9503094	1	0	0
1740	chr3R.9554150.T	chr3R	2545.89	SNP	dll	C.T	C	T	9554150	exonic	CG9386	CG9386:NM_141647:exon2:c.G1179A:p.L393L	2	mut	0	1	-750	916	9554149	9554150	0	0	0
1741	chr3R.9560784.G	chr3R	1199.88	SNP	bcd	C.G	C	G	9560784	intronic	MBD-like	.	2	mut	1	0	127	-80	9560783	9560784	1	0	0
1742	chr3R.9576513.T	chr3R	1199.39	SNP	bcd	C.T	C	T	9576513	exonic	Kap-alpha3	Kap-alpha3:NM_001170101:exon3:c.G636A:p.L212L,Kap-alpha3:NM_169295:exon4:c.G636A:p.L212L,Kap-alpha3:NM_169296:exon4:c.G636A:p.L212L,Kap-alpha3:NM_176437:exon4:c.G636A:p.L212L	2	mut	1	0	-1273	63	9576512	9576513	0	0	0
1743	chr3R.9577377.T	chr3R	2229.32	SNP	dll	C.T	C	T	9577377	UTR5	Kap-alpha3	.	2	mut	0	1	751	-795	9577376	9577377	1	0	0
1744	chr3R.9580852.T	chr3R	322881	SNP	dll	C.T	C	T	9580852	exonic	Son	Son:NM_001275497:exon2:c.C2614T:p.P872S,Son:NM_141657:exon2:c.C2614T:p.P872S	2	mut	0	1	-96	263	9580851	9580852	0	0	0
1745	chr3R.9592279.T	chr3R	378766	SNP	bcd	C.T	C	T	9592279	intronic	CG8312	.	3	mut	1	0	723	77	9592278	9592279	0	0	0
1746	chr3R.9630080.T	chr3R	1537.46	SNP	dll	C.T	C	T	9630080	exonic	Calr	Calr:NM_001275501:exon3:c.G294A:p.K98K,Calr:NM_079569:exon3:c.G294A:p.K98K	2	mut	0	1	1182	1001	9630079	9630080	0	1	0
1747	chr3R.9662690.A	chr3R	602404	SNP	ctrl	C.A	C	A	9662690	exonic	CG9492	CG9492:NM_001260078:exon18:c.G6490T:p.A2164S,CG9492:NM_141666:exon18:c.G6490T:p.A2164S,CG9492:NM_001260079:exon20:c.G6514T:p.A2172S,CG9492:NM_001300327:exon20:c.G6514T:p.A2172S	1	ctrl	0	0	19	247	9662689	9662690	0	0	0
1748	chr3R.9726892.T	chr3R	2031.35	SNP	dll	C.T	C	T	9726892	exonic	FoxP	FoxP:NM_001260082:exon7:c.G1241A:p.R414K	2	mut	0	1	362	-398	9726891	9726892	0	0	0
1749	chr3R.9737509.T	chr3R	502204	SNP	bcd	C.T	C	T	9737509	intronic	side-VII	.	2	mut	1	0	-704	42	9737508	9737509	1	0	0
1750	chr3R.9737717.T	chr3R	900324	SNP	dll	C.T	C	T	9737717	intronic	side-VII	.	3	mut	0	1	-912	29	9737716	9737717	1	0	0
1751	chr3R.9740371.T	chr3R	1328.27	SNP	bcd	C.T	C	T	9740371	upstream	Pnn\x3bside-VII	.	3	mut	1	0	-96	-116	9740370	9740371	0	0	0
1752	chr3R.9754082.T	chr3R	1473.45	SNP	dll	C.T	C	T	9754082	exonic	CG16908	CG16908:NM_141680:exon2:c.G442A:p.V148I	3	mut	0	1	2303	-295	9754081	9754082	0	0	0
1753	chr3R.9755757.T	chr3R	265467	SNP	dll	C.T	C	T	9755757	exonic	Rpt3R	Rpt3R:NM_141681:exon1:c.G407A:p.S136N,Rpt3R:NM_169308:exon2:c.G407A:p.S136N	1	mut	0	1	628	-865	9755756	9755757	0	0	0
1754	chr3R.9791591.A	chr3R	1539.59	SNP	dll	G.A	G	A	9791591	exonic	CG8507	CG8507:NM_141693:exon1:c.G22A:p.V8I	1	mut	0	1	459	-55	9791590	9791591	1	0	0
1755	chr3R.9811534.T	chr3R	1050	SNP	dll	C.T	C	T	9811534	ncRNA_intronic	asRNA:CR44035	.	4	mut	0	1	-146	-9	9811533	9811534	1	0	0
1756	chr3R.9853877.A	chr3R	845241	SNP	bcd	G.A	G	A	9853877	intronic	Teh1	.	2	mut	1	0	60	-110	9853876	9853877	0	0	0
1757	chr3R.9973957.A	chr3R	1016.28	SNP	dll	G.A	G	A	9973957	intronic	CG46467\x3bGlut4EF	.	3	mut	0	1	978	-6	9973956	9973957	1	0	0
1758	chr3R.9998351.A	chr3R	692647	SNP	bcd	G.A	G	A	9998351	intronic	Spn85F	.	4	mut	1	0	-83	56	9998350	9998351	0	0	0
1759	chr3R.10017690.T	chr3R	376895	SNP	ctrl	C.T	C	T	10017690	exonic	Mical	Mical:NM_176446:exon5:c.G2517A:p.E839E,Mical:NM_176445:exon6:c.G2517A:p.E839E,Mical:NM_176448:exon6:c.G2517A:p.E839E,Mical:NM_176449:exon6:c.G2517A:p.E839E,Mical:NM_001260085:exon9:c.G2586A:p.E862E,Mical:NM_001260086:exon9:c.G2586A:p.E862E,Mical:NM_001260087:exon9:c.G2517A:p.E839E,Mical:NM_001316573:exon9:c.G2517A:p.E839E,Mical:NM_001316574:exon9:c.G2517A:p.E839E,Mical:NM_176444:exon9:c.G2517A:p.…	1	ctrl	0	0	-560	-361	10017689	10017690	0	0	0
1760	chr3R.10040609.C	chr3R	803427	SNP	ctrl	A.C	A	C	10040609	intronic	Mical	.	3	ctrl	0	0	-399	222	10040608	10040609	0	0	0
1761	chr3R.10044885.A	chr3R	2302.06	SNP	bcd	G.A	G	A	10044885	exonic	CG11722	CG11722:NM_141713:exon3:c.C412T:p.H138Y	3	mut	1	0	-249	689	10044884	10044885	0	0	0
1762	chr3R.10073073.A	chr3R	175688	SNP	dll	G.A	G	A	10073073	exonic	nerfin-2	nerfin-2:NM_079576:exon3:c.G1708A:p.D570N	1	mut	0	1	-287	-116	10073072	10073073	0	0	0
1763	chr3R.10134319.T	chr3R	539198	SNP	bcd	C.T	C	T	10134319	UTR5	tws	.	4	mut	1	0	-510	-711	10134318	10134319	0	1	0
1764	chr3R.10171792.A	chr3R	475921	SNP	dll	G.A	G	A	10171792	UTR3	CG12814	.	4	mut	0	1	34	147	10171791	10171792	0	0	0
1765	chr3R.10203996.T	chr3R	367844	SNP	bcd	C.T	C	T	10203996	UTR3	Timp	.	3	mut	1	0	177	321	10203995	10203996	0	0	0
1766	chr3R.10227879.A	chr3R	155424	SNP	dll	G.A	G	A	10227879	intronic	CG42795	.	1	mut	0	1	-35	-86	10227878	10227879	1	0	0
1767	chr3R.10245412.T	chr3R	1116.28	SNP	dll	G.T	G	T	10245412	exonic	CG42795	CG42795:NM_001202279:exon8:c.G5142T:p.K1714N,CG42795:NM_001275526:exon8:c.G5142T:p.K1714N,CG42795:NM_001300341:exon8:c.G5142T:p.K1714N,CG42795:NM_001300342:exon8:c.G5142T:p.K1714N,CG42795:NM_001300343:exon8:c.G5142T:p.K1714N,CG42795:NM_141731:exon9:c.G4779T:p.K1593N	1	mut	0	1	-130	1834	10245411	10245412	0	0	0
1768	chr3R.10265454.A	chr3R	332285	SNP	dll	G.A	G	A	10265454	intronic	Nuak1	.	1	mut	0	1	-809	-269	10265453	10265454	0	0	0
1769	chr3R.10278096.A	chr3R	1086.86	SNP	dll	G.A	G	A	10278096	intronic	Nuak1	.	8	mut	0	1	1440	-224	10278095	10278096	0	1	0
1770	chr3R.10306225.C	chr3R	1171.8	SNP	dll	T.C	T	C	10306225	exonic	Nuak1	Nuak1:NM_001382100:exon13:c.T6418C:p.Y2140H,Nuak1:NM_001382102:exon13:c.T6418C:p.Y2140H,Nuak1:NM_141736:exon13:c.T6418C:p.Y2140H,Nuak1:NM_001275529:exon14:c.T6475C:p.Y2159H,Nuak1:NM_001382101:exon15:c.T7216C:p.Y2406H	2	mut	0	1	156	96	10306224	10306225	0	0	0
1771	chr3R.10329755.G	chr3R	1221.19	SNP	bcd	T.G	T	G	10329755	exonic	Bruce	Bruce:NM_001275531:exon2:c.A467C:p.N156T,Bruce:NM_001275532:exon2:c.A467C:p.N156T,Bruce:NM_001275533:exon2:c.A467C:p.N156T,Bruce:NM_001275534:exon2:c.A467C:p.N156T,Bruce:NM_141738:exon2:c.A467C:p.N156T	4	mut	1	0	-598	-64	10329754	10329755	0	0	0
1772	chr3R.10352833.A	chr3R	3057.38	SNP	dll	G.A	G	A	10352833	intronic	jumu	.	7	mut	0	1	712	-30	10352832	10352833	1	0	0
1773	chr3R.10368729.A	chr3R	534485	SNP	bcd	G.A	G	A	10368729	intronic	Rfx	.	2	mut	1	0	1157	529	10368728	10368729	0	0	0
1774	chr3R.10377822.A	chr3R	1190.55	SNP	bcd	G.A	G	A	10377822	UTR5	Rfx	.	5	mut	1	0	22	-310	10377821	10377822	0	0	0
1775	chr3R.10474043.C	chr3R	884088	SNP	bcd	A.C	A	C	10474043	intergenic	lncRNA:CR44955\x3blncRNA:CR45576	.	3	mut	1	0	20	331	10474042	10474043	0	0	1
1776	chr3R.10521403.A	chr3R	822916	SNP	dll	G.A	G	A	10521403	intronic	hth	.	1	mut	0	1	-513	516	10521402	10521403	0	0	0
1777	chr3R.10565672.T	chr3R	182901	SNP	ctrl	G.T	G	T	10565672	intronic	hth	.	1	ctrl	0	0	732	150	10565671	10565672	0	0	0
1778	chr3R.10602731.T	chr3R	211788	SNP	bcd	C.T	C	T	10602731	intronic	hth	.	1	mut	1	0	633	20	10602730	10602731	1	0	0
1779	chr3R.10621543.A	chr3R	229416	SNP	bcd	T.A	T	A	10621543	intronic	hth	.	2	mut	1	0	-2154	584	10621542	10621543	1	0	0
1780	chr3R.10623615.C	chr3R	802.66	SNP	bcd	G.C	G	C	10623615	intronic	hth	.	4	mut	1	0	1807	-480	10623614	10623615	0	0	0
1781	chr3R.10674120.ACAAT	chr3R	1407.96	SNP	bcd	C.T	ACAAC	ACAAT	10674120	intergenic	asRNA:CR44018\x3bCG6465	.	3	mut	1	0	4	386	10674123	10674124	0	0	0
1782	chr3R.10679844.A	chr3R	690817	SNP	bcd	G.A	G	A	10679844	intronic	CG14688	.	3	mut	1	0	385	-415	10679843	10679844	0	0	0
1783	chr3R.10681671.T	chr3R	525	SNP	dll	C.T	C	T	10681671	upstream	CG14688\x3blncRNA:CR44230	.	7	mut	0	1	499	30	10681670	10681671	0	0	0
1784	chr3R.10699579.A	chr3R	318826	SNP	bcd	G.A	G	A	10699579	intronic	pug	.	1	mut	1	0	0	-109	10699578	10699579	0	0	0
1785	chr3R.10714105.A	chr3R	1248.05	SNP	bcd	G.A	G	A	10714105	upstream	CG4073	.	4	mut	1	0	160	338	10714104	10714105	0	0	0
1786	chr3R.10733950.A	chr3R	163763	SNP	ctrl	G.A	G	A	10733950	intergenic	CG4073\x3btomboy20	.	1	ctrl	0	0	-910	104	10733949	10733950	0	0	0
1787	chr3R.10742322.T	chr3R	2096.13	SNP	bcd	G.T	G	T	10742322	intronic	TkR86C	.	3	mut	1	0	-656	189	10742321	10742322	0	0	0
1788	chr3R.10791038.T	chr3R	153429	SNP	dll	C.T	C	T	10791038	exonic	Mcm5	Mcm5:NM_079584:exon4:c.C2199T:p.C733C	1	mut	0	1	1182	1045	10791037	10791038	0	0	0
1789	chr3R.10822963.A	chr3R	546031	SNP	dll	G.A	G	A	10822963	intergenic	TTLL15\x3bCad86C	.	2	mut	0	1	757	184	10822962	10822963	0	0	0
1790	chr3R.10824212.T	chr3R	128193	SNP	bcd	C.T	C	T	10824212	intergenic	TTLL15\x3bCad86C	.	2	mut	1	0	-20	-123	10824211	10824212	1	0	0
1791	chr3R.10837022.T	chr3R	1229.67	SNP	dll	C.T	C	T	10837022	intronic	Cad86C	.	1	mut	0	1	27	-15	10837021	10837022	1	0	0
1792	chr3R.10844319.A	chr3R	878.8	SNP	bcd	G.A	G	A	10844319	exonic	Cad86C	Cad86C:NM_001260103:exon8:c.G2781A:p.L927L,Cad86C:NM_001260102:exon9:c.G2865A:p.L955L,Cad86C:NM_001260104:exon9:c.G2883A:p.L961L,Cad86C:NM_001260105:exon9:c.G2865A:p.L955L,Cad86C:NM_176458:exon9:c.G2865A:p.L955L	2	mut	1	0	-290	-113	10844318	10844319	1	0	0
1793	chr3R.10862862.A	chr3R	895424	SNP	bcd	G.A	G	A	10862862	UTR5	CG6574	.	2	mut	1	0	-39	32	10862861	10862862	1	0	0
1794	chr3R.10906262.T	chr3R	1460.79	SNP	bcd_and_dll	C.T	C	T	10906262	intergenic	lncRNA:CR45578\x3bTengl4	.	2	mut	1	1	-310	-252	10906261	10906262	0	0	0
1795	chr3R.10954457.A	chr3R	459942	SNP	dll	G.A	G	A	10954457	intergenic	Tengl4\x3blncRNA:CR45561	.	3	mut	0	1	-535	1267	10954456	10954457	0	0	0
1796	chr3R.10994454.T	chr3R	248684	SNP	bcd_and_dll	G.T	G	T	10994454	intronic	side-VI	.	19	mut	1	1	-849	-466	10994453	10994454	0	0	0
1797	chr3R.11097725.A	chr3R	739247	SNP	bcd	G.A	G	A	11097725	intergenic	CG43449\x3blncRNA:CR45579	.	2	mut	1	0	-1477	261	11097724	11097725	1	0	0
1798	chr3R.11098674.T	chr3R	421624	SNP	dll	C.T	C	T	11098674	intergenic	CG43449\x3blncRNA:CR45579	.	3	mut	0	1	1054	-130	11098673	11098674	0	0	0
1799	chr3R.11118360.A	chr3R	918773	SNP	dll	G.A	G	A	11118360	intergenic	CG6629\x3bUgt35C1	.	1	mut	0	1	1769	60	11118359	11118360	0	0	0
1800	chr3R.11131010.A	chr3R	3134.89	SNP	bcd	G.A	G	A	11131010	intergenic	Ugt35C1\x3bmAcon2	.	8	mut	1	0	-92	822	11131009	11131010	0	0	0
1801	chr3R.11147117.A	chr3R	193538	SNP	bcd	G.A	G	A	11147117	intergenic	CheA86a\x3bUgt302K1	.	1	mut	1	0	-90	294	11147116	11147117	0	0	0
1802	chr3R.11176848.GCCCACCGGA	chr3R	421235	SNP	bcd	C.A	GCCCCCCGGA	GCCCACCGGA	11176848	exonic	Ugt303A1	Ugt303A1:NM_001275541:exon2:c.C931A:p.P311T,Ugt303A1:NM_144364:exon2:c.C931A:p.P311T	1	mut	1	0	153	-729	11176851	11176852	0	0	0
1803	chr3R.11210845.T	chr3R	240543	SNP	dll	C.T	C	T	11210845	exonic	Tctp	Tctp:NM_001316502:exon1:c.C465T:p.D155D,Tctp:NM_141791:exon1:c.C465T:p.D155D	1	mut	0	1	1322	309	11210844	11210845	0	0	0
1804	chr3R.11211183.T	chr3R	115527	SNP	bcd	C.T	C	T	11211183	UTR3	Tctp	.	6	mut	1	0	984	-21	11211182	11211183	1	1	0
1805	chr3R.11216713.T	chr3R	852997	SNP	bcd	C.T	C	T	11216713	exonic	CG4820	CG4820:NM_001104278:exon1:c.C101T:p.S34F	4	mut	1	0	-291	-117	11216712	11216713	0	0	0
1806	chr3R.11219898.T	chr3R	867326	SNP	bcd_and_dll	C.T	C	T	11219898	exonic	CG6689	CG6689:NM_141794:exon1:c.G118A:p.A40T	3	mut	1	1	154	-1826	11219897	11219898	0	0	0
1807	chr3R.11260557.T	chr3R	557116	SNP	bcd	C.T	C	T	11260557	intergenic	lncRNA:cherub\x3blncRNA:CR31386	.	2	mut	1	0	-268	39	11260556	11260557	0	0	0
1808	chr3R.11286130.T	chr3R	545281	SNP	bcd_and_dll	C.T	C	T	11286130	ncRNA_intronic	lncRNA:CR31386	.	12	mut	1	1	425	-1630	11286129	11286130	0	0	0
1809	chr3R.11310825.A	chr3R	350603	SNP	dll	G.A	G	A	11310825	ncRNA_exonic	lncRNA:CR45055	.	1	mut	0	1	-625	-244	11310824	11310825	0	0	0
1810	chr3R.11392373.A	chr3R	6820.03	SNP	bcd	G.A	G	A	11392373	UTR3	pros	.	22	mut	1	0	385	912	11392372	11392373	0	0	0
1811	chr3R.11426459.A	chr3R	1927.95	SNP	bcd	G.A	G	A	11426459	exonic	CG5270	CG5270:NM_169389:exon4:c.G3885A:p.Q1295Q	2	mut	1	0	-24	1066	11426458	11426459	0	0	0
1812	chr3R.11434730.G	chr3R	500885	SNP	dll	A.G	A	G	11434730	exonic	Exd2	Exd2:NM_001260119:exon2:c.T785C:p.L262P,Exd2:NM_141818:exon2:c.T785C:p.L262P	1	mut	0	1	-715	608	11434729	11434730	0	0	0
1813	chr3R.11456033.T	chr3R	395839	SNP	dll	C.T	C	T	11456033	intronic	CG17230\x3bPGRP-LB	.	1	mut	0	1	-8985	7	11456032	11456033	1	0	0
1814	chr3R.11490616.A	chr3R	792562	SNP	bcd_and_dll	G.A	G	A	11490616	intergenic	lncRNA:CR45581\x3bdpr5	.	3	mut	1	1	39	262	11490615	11490616	1	0	0
1815	chr3R.11555198.T	chr3R	1264.97	SNP	bcd	C.T	C	T	11555198	downstream	CG14708	.	2	mut	1	0	280	-108	11555197	11555198	0	0	0
1816	chr3R.11568392.C	chr3R	432936	SNP	ctrl	T.C	T	C	11568392	upstream	Mrp4	.	1	ctrl	0	0	-185	1499	11568391	11568392	0	0	0
1817	chr3R.11592547.A	chr3R	903918	SNP	bcd	G.A	G	A	11592547	exonic	Jupiter	Jupiter:NM_169404:exon3:c.C256T:p.P86S,Jupiter:NM_169405:exon3:c.C256T:p.P86S,Jupiter:NM_169406:exon4:c.C289T:p.P97S,Jupiter:NM_169407:exon4:c.C274T:p.P92S,Jupiter:NM_169408:exon5:c.C307T:p.P103S	2	mut	1	0	-850	343	11592546	11592547	0	0	0
1818	chr3R.11594713.A	chr3R	820607	SNP	bcd_and_dll	G.A	G	A	11594713	intronic	Jupiter	.	4	mut	1	1	1578	439	11594712	11594713	0	0	0
1819	chr3R.11597809.G	chr3R	330189	SNP	bcd	T.G	T	G	11597809	intronic	Jupiter	.	3	mut	1	0	-948	28	11597808	11597809	1	0	0
1820	chr3R.11615391.T	chr3R	1237.7	SNP	bcd	C.T	C	T	11615391	intronic	Jupiter	.	2	mut	1	0	-63	878	11615390	11615391	0	0	0
1821	chr3R.11636284.T	chr3R	1599.45	SNP	dll	C.T	C	T	11636284	intronic	Csk	.	1	mut	0	1	-9	-853	11636283	11636284	0	0	0
1822	chr3R.11647125.T	chr3R	1701.88	SNP	dll	C.T	C	T	11647125	intronic	Csk	.	2	mut	0	1	-784	295	11647124	11647125	0	0	0
1823	chr3R.11674957.T	chr3R	1051.28	SNP	bcd	A.T	A	T	11674957	exonic	CG18476	CG18476:NM_169419:exon5:c.T2809A:p.X937K	6	mut	1	0	-646	454	11674956	11674957	0	0	0
1824	chr3R.11679693.T	chr3R	160931	SNP	bcd	C.T	C	T	11679693	upstream	Ho\x3bTaf12	.	3	mut	1	0	1202	39	11679692	11679693	1	1	0
1825	chr3R.11684760.A	chr3R	436622	SNP	bcd	G.A	G	A	11684760	UTR3	CG6834	.	2	mut	1	0	634	-1613	11684759	11684760	0	0	0
1826	chr3R.11685767.T	chr3R	669774	SNP	dll	C.T	C	T	11685767	exonic	CG6834	CG6834:NM_141847:exon5:c.G1837A:p.V613I	3	mut	0	1	277	1040	11685766	11685767	0	0	0
1827	chr3R.11686509.T	chr3R	1006.5	SNP	bcd	C.T	C	T	11686509	exonic	CG6834	CG6834:NM_141847:exon3:c.G1200A:p.L400L	2	mut	1	0	104	298	11686508	11686509	0	0	0
1828	chr3R.11740082.T	chr3R	3038.35	SNP	dll	C.T	C	T	11740082	exonic	Blm	Blm:NM_079595:exon2:c.G1526A:p.S509N	2	mut	0	1	-1422	-922	11740081	11740082	0	0	0
1829	chr3R.11746990.T	chr3R	1762.04	SNP	dll	C.T	C	T	11746990	exonic	CG6923	CG6923:NM_169422:exon2:c.G1845A:p.E615E,CG6923:NM_001260127:exon3:c.G1845A:p.E615E,CG6923:NM_141855:exon3:c.G1845A:p.E615E	4	mut	0	1	600	-27	11746989	11746990	0	0	0
1830	chr3R.11756397.T	chr3R	6639.65	SNP	bcd	C.T	C	T	11756397	exonic	Lk6	Lk6:NM_143729:exon2:c.G259A:p.E87K,Lk6:NM_169423:exon2:c.G103A:p.E35K	7	mut	1	0	-602	-133	11756396	11756397	0	0	0
1831	chr3R.11759973.A	chr3R	835025	SNP	dll	G.A	G	A	11759973	UTR5	Lk6	.	1	mut	0	1	650	-196	11759972	11759973	0	0	0
1832	chr3R.11767053.T	chr3R	315376	SNP	bcd	C.T	C	T	11767053	UTR3	lneo38	.	3	mut	1	0	129	-383	11767052	11767053	0	0	0
1833	chr3R.11786625.A	chr3R	197.03	SNP	dll	G.A	G	A	11786625	UTR5	prd1	.	1	mut	0	1	-33	1373	11786624	11786625	0	0	0
1834	chr3R.11787310.A	chr3R	481822	SNP	dll	G.A	G	A	11787310	intronic	HisCl1	.	1	mut	0	1	-718	688	11787309	11787310	0	0	0
1835	chr3R.11794607.A	chr3R	684523	SNP	bcd	G.A	G	A	11794607	exonic	Sbf	Sbf:NM_058053:exon5:c.C1630T:p.P544S,Sbf:NM_169430:exon6:c.C1570T:p.P524S	2	mut	1	0	-461	-671	11794606	11794607	0	0	0
1836	chr3R.11797404.A	chr3R	229722	SNP	bcd_and_dll	G.A	G	A	11797404	UTR3	ClC-a	.	2	mut	1	1	-235	-252	11797403	11797404	0	0	0
1837	chr3R.11862773.T	chr3R	162332	SNP	dll	C.T	C	T	11862773	intronic	CG6959	.	2	mut	0	1	646	51	11862772	11862773	0	0	0
1838	chr3R.11927487.A	chr3R	2987.7	SNP	dll	G.A	G	A	11927487	intronic	Cad87A	.	6	mut	0	1	-1267	313	11927486	11927487	1	0	0
1839	chr3R.11953508.T	chr3R	1277.74	SNP	bcd	C.T	C	T	11953508	exonic	CG31211	CG31211:NM_176464:exon8:c.C2272T:p.R758W,CG31211:NM_141874:exon9:c.C2215T:p.R739W	2	mut	1	0	-216	576	11953507	11953508	0	0	0
1840	chr3R.11974207.A	chr3R	2728.81	SNP	dll	G.A	G	A	11974207	exonic	Tango9	Tango9:NM_001316533:exon3:c.C237T:p.S79S,Tango9:NM_141879:exon3:c.C237T:p.S79S	3	mut	0	1	559	579	11974206	11974207	0	0	0
1841	chr3R.11974840.ATTTTTTTGTA	chr3R	2056.01	SNP	dll	C.T	ATTTTTTTGCA	ATTTTTTTGTA	11974840	UTR5	Tango9	.	14	mut	0	1	NA	NA	11974848	11974849	0	0	0
1842	chr3R.12002216.A	chr3R	654846	SNP	dll	G.A	G	A	12002216	intronic	Ect3\x3bTk	.	2	mut	0	1	-437	-357	12002215	12002216	0	0	0
1843	chr3R.12010273.T	chr3R	543118	SNP	bcd	C.T	C	T	12010273	exonic	KLHL18	KLHL18:NM_001275565:exon1:c.G101A:p.R34K,KLHL18:NM_141886:exon1:c.G101A:p.R34K	1	mut	1	0	560	304	12010272	12010273	0	1	0
1844	chr3R.12018785.T	chr3R	1817.93	SNP	dll	C.T	C	T	12018785	downstream	Spt3	.	3	mut	0	1	1264	-269	12018784	12018785	0	0	0
1845	chr3R.12154539.T	chr3R	1088.98	SNP	dll	C.T	C	T	12154539	intronic	dpr15	.	2	mut	0	1	-55	-176	12154538	12154539	0	0	0
1846	chr3R.12222541.A	chr3R	730.31	SNP	bcd	G.A	G	A	12222541	exonic	Rsbp15	Rsbp15:NM_141907:exon1:c.G59A:p.G20D	2	mut	1	0	1640	126	12222540	12222541	0	0	0
1847	chr3R.12281793.AGT	chr3R	1605.3	SNP	bcd	C.T	AGC	AGT	12281793	exonic	svp	svp:NM_079601:exon1:c.201delC:p.S67Rfs*21,svp:NM_169458:exon1:c.201delC:p.S67Rfs*21	2	mut	1	0	-1373	-271	12281794	12281795	0	0	0
1848	chr3R.12314706.G	chr3R	820054	SNP	ctrl	A.G	A	G	12314706	intergenic	CG4066\x3bCG10013	.	3	ctrl	0	0	375	359	12314705	12314706	0	0	0
1849	chr3R.12318845.A	chr3R	329146	SNP	bcd	G.A	G	A	12318845	intergenic	CG4066\x3bCG10013	.	1	mut	1	0	264	-86	12318844	12318845	0	0	0
1850	chr3R.12335090.CTTTTAG	chr3R	808313	SNP	bcd	G.C	GTTTTAG	CTTTTAG	12335090	upstream	lncRNA:CR44941	.	2	mut	1	0	-833	-694	12335089	12335090	0	0	0
1851	chr3R.12341354.A	chr3R	114831	SNP	bcd_and_dll	G.A	G	A	12341354	upstream	CG44956	.	3	mut	1	1	358	291	12341353	12341354	0	0	0
1852	chr3R.12375128.T	chr3R	101773	SNP	dll	C.T	C	T	12375128	upstream\x3bdownstream	GstD5\x3bGstD4	.	2	mut	0	1	1936	-90	12375127	12375128	0	0	0
1853	chr3R.12421089.T	chr3R	6458.92	SNP	bcd	C.T	C	T	12421089	UTR3	pps	.	7	mut	1	0	-496	-75	12421088	12421089	0	0	0
1854	chr3R.12422598.A	chr3R	646724	SNP	dll	G.A	G	A	12422598	upstream	CG17202\x3bScgbeta	.	2	mut	0	1	88	-1584	12422597	12422598	0	0	1
1855	chr3R.12442052.T	chr3R	524389	SNP	dll	C.T	C	T	12442052	intronic	Desat1	.	1	mut	0	1	-735	115	12442051	12442052	1	0	0
1856	chr3R.12443162.T	chr3R	444.03	SNP	bcd	C.T	C	T	12443162	intronic	Desat1	.	1	mut	1	0	111	201	12443161	12443162	0	1	0
1857	chr3R.12465155.A	chr3R	2982.97	SNP	dll	G.A	G	A	12465155	exonic	CG5608	CG5608:NM_141951:exon1:c.C63T:p.Y21Y	2	mut	0	1	68	286	12465154	12465155	1	0	0
1859	chr3R.12497538.T	chr3R	152419	SNP	dll	A.T	A	T	12497538	intergenic	lncRNA:alphagamma-element:CR32865\x3bHsp70Bbb	.	10	mut	0	1	-3752	-793	12497537	12497538	0	0	0
1860	chr3R.12527824.A	chr3R	713626	SNP	bcd	C.A	C	A	12527824	exonic	Hug	Hug:NM_079605:exon2:c.C158A:p.P53Q	2	mut	1	0	1121	488	12527823	12527824	0	0	0
1861	chr3R.12541014.CGTAG	chr3R	1444.13	SNP	dll	C.T	CGCAG	CGTAG	12541014	intronic	Octbeta3R	.	1	mut	0	1	-159	-140	12541015	12541016	0	0	0
1862	chr3R.12562667.A	chr3R	146684	SNP	bcd	G.A	G	A	12562667	UTR5	Octbeta2R	.	3	mut	1	0	802	335	12562666	12562667	0	0	0
1863	chr3R.12598581.C	chr3R	344889	SNP	ctrl	T.C	T	C	12598581	intergenic	Octbeta2R\x3blncRNA:CR46017	.	1	ctrl	0	0	349	693	12598580	12598581	0	0	0
1864	chr3R.12621475.T	chr3R	1526.47	SNP	dll	C.T	C	T	12621475	intergenic	lncRNA:CR44942\x3bVha55	.	5	mut	0	1	-139	535	12621474	12621475	0	0	0
1865	chr3R.12689732.A	chr3R	969209	SNP	bcd	T.A	T	A	12689732	upstream\x3bdownstream	kar\x3bSu	.	2	mut	1	0	-513	-2171	12689731	12689732	0	0	0
1866	chr3R.12712154.T	chr3R	127.53	SNP	bcd	C.T	C	T	12712154	exonic	DNApol-theta	DNApol-theta:NM_079609:exon1:c.G54A:p.E18E	2	mut	1	0	-153	-96	12712153	12712154	0	1	0
1867	chr3R.12713543.A	chr3R	264176	SNP	bcd	G.A	G	A	12713543	exonic	Men	Men:NM_001275580:exon3:c.C1666T:p.L556L,Men:NM_080141:exon4:c.C2221T:p.L741L,Men:NM_169479:exon4:c.C2209T:p.L737L	1	mut	1	0	940	-231	12713542	12713543	0	0	0
1868	chr3R.12723460.T	chr3R	510473	SNP	dll	C.T	C	T	12723460	intergenic	Men\x3blncRNA:CR44231	.	3	mut	0	1	484	31	12723459	12723460	1	0	0
1869	chr3R.12770869.C	chr3R	5646.33	SNP	bcd_and_dll	G.C	G	C	12770869	intronic	beat-Vc	.	9	mut	1	1	846	-80	12770868	12770869	1	0	0
1870	chr3R.12778683.A	chr3R	712656	SNP	bcd	G.A	G	A	12778683	intronic	beat-Vc	.	1	mut	1	0	-356	-138	12778682	12778683	0	0	0
1871	chr3R.12788568.T	chr3R	2672.23	SNP	dll	C.T	C	T	12788568	intergenic	beat-Vc\x3bCG31345	.	3	mut	0	1	-978	48	12788567	12788568	1	0	0
1872	chr3R.12817292.T	chr3R	371325	SNP	dll	C.T	C	T	12817292	upstream	CG31345	.	2	mut	0	1	2784	-13	12817291	12817292	0	0	0
1873	chr3R.12883630.A	chr3R	1746.49	SNP	bcd	G.A	G	A	12883630	intergenic	lncRNA:CR46218\x3basRNA:CR44235	.	4	mut	1	0	-51	-1010	12883629	12883630	0	0	0
1874	chr3R.12998104.A	chr3R	1117.53	SNP	dll	G.A	G	A	12998104	UTR5	CG7518	.	1	mut	0	1	-270	-60	12998103	12998104	1	1	0
1875	chr3R.13019455.AAAAAACG	chr3R	2324.02	SNP	dll	G.A	GAAAAACG	AAAAAACG	13019455	UTR5	CtBP	.	5	mut	0	1	-716	-26	13019454	13019455	1	0	0
1876	chr3R.13028088.G	chr3R	565954	SNP	dll	T.G	T	G	13028088	exonic	CG46280	CG46280:NM_141996:exon4:c.A872C:p.H291P,CG46280:NM_169493:exon4:c.A872C:p.H291P	2	mut	0	1	-7	525	13028087	13028088	0	0	0
1877	chr3R.13200261.T	chr3R	1364.04	SNP	dll	C.T	C	T	13200261	intergenic	CG8141\x3bCG8483	.	1	mut	0	1	1438	786	13200260	13200261	0	0	0
1878	chr3R.13221834.A	chr3R	484598	SNP	dll	C.A	C	A	13221834	intergenic	CG8476\x3bAce	.	2	mut	0	1	159	188	13221833	13221834	1	0	0
1879	chr3R.13365397.A	chr3R	89707	SNP	ctrl	G.A	G	A	13365397	intronic	Dic1\x3bpoly	.	1	ctrl	0	0	-2	-110	13365396	13365397	0	0	0
1880	chr3R.13392286.T	chr3R	391972	SNP	bcd	C.T	C	T	13392286	intronic	CCHa2	.	3	mut	1	0	-159	46	13392285	13392286	0	0	0
1881	chr3R.13466900.T	chr3R	134751	SNP	dll	C.T	C	T	13466900	upstream\x3bdownstream	asRNA:CR17025\x3basRNA:CR46354\x3blncRNA:CR45914	.	2	mut	0	1	-173	296	13466899	13466900	0	0	0
1882	chr3R.13633756.T	chr3R	265562	SNP	bcd	C.T	C	T	13633756	intronic	CG10841	.	2	mut	1	0	-5480	1817	13633755	13633756	0	0	0
1883	chr3R.13645734.T	chr3R	505194	SNP	dll	C.T	C	T	13645734	intronic	sqd	.	3	mut	0	1	-861	-1375	13645733	13645734	0	1	0
1884	chr3R.13648625.T	chr3R	773158	SNP	dll	C.T	C	T	13648625	intronic	rin	.	3	mut	0	1	110	42	13648624	13648625	0	0	0
1885	chr3R.13683965.T	chr3R	6751.12	SNP	dll	C.T	C	T	13683965	UTR5	flfl	.	10	mut	0	1	1793	-456	13683964	13683965	1	1	0
1886	chr3R.13713279.T	chr3R	1614.45	SNP	dll	C.T	C	T	13713279	ncRNA_intronic	lncRNA:CR34044	.	1	mut	0	1	396	508	13713278	13713279	0	0	0
1887	chr3R.13716328.T	chr3R	821995	SNP	dll	C.T	C	T	13716328	intronic	kmr	.	1	mut	0	1	-734	383	13716327	13716328	0	0	0
1888	chr3R.13732371.A	chr3R	169168	SNP	bcd	G.A	G	A	13732371	intronic	kmr	.	1	mut	1	0	-16	-283	13732370	13732371	1	0	0
1889	chr3R.13799671.T	chr3R	762899	SNP	dll	C.T	C	T	13799671	intergenic	lncRNA:CR45590\x3btal-3A	.	3	mut	0	1	281	40	13799670	13799671	0	0	0
1890	chr3R.13805133.G	chr3R	10380.2	SNP	dll	A.G	A	G	13805133	intergenic	lncRNA:CR45590\x3btal-3A	.	22	mut	0	1	436	-1026	13805132	13805133	0	0	0
1891	chr3R.13832805.T	chr3R	129558	SNP	bcd_and_dll	C.T	C	T	13832805	downstream	Nsf2	.	3	mut	1	1	-1012	59	13832804	13832805	1	0	0
1892	chr3R.13853421.A	chr3R	420696	SNP	bcd	G.A	G	A	13853421	intergenic	CG31495\x3bCG14362	.	2	mut	1	0	41	331	13853420	13853421	0	0	0
1893	chr3R.13951880.T	chr3R	550038	SNP	bcd	C.T	C	T	13951880	upstream	CG9926	.	2	mut	1	0	-3	106	13951879	13951880	1	0	0
1894	chr3R.13961966.A	chr3R	3224.18	SNP	dll	G.A	G	A	13961966	exonic	CG9925	CG9925:NM_142067:exon3:c.C1760T:p.A587V	5	mut	0	1	577	-792	13961965	13961966	0	0	0
1895	chr3R.14001419.A	chr3R	561446	SNP	bcd	G.A	G	A	14001419	intronic	rdx	.	2	mut	1	0	-7	175	14001418	14001419	0	0	0
1896	chr3R.14041360.G	chr3R	107461	SNP	bcd	T.G	T	G	14041360	intergenic	CG9922\x3bfoxo	.	9	mut	1	0	NA	NA	14041359	14041360	0	0	0
1897	chr3R.14043592.A	chr3R	100899	SNP	bcd_and_dll	G.A	G	A	14043592	intergenic	CG9922\x3bfoxo	.	2	mut	1	1	-44	1058	14043591	14043592	0	0	0
1898	chr3R.14045808.A	chr3R	176699	SNP	bcd	G.A	G	A	14045808	intergenic	CG9922\x3bfoxo	.	1	mut	1	0	-142	-1152	14045807	14045808	0	0	0
1899	chr3R.14058306.A	chr3R	223095	SNP	bcd	G.A	G	A	14058306	intronic	foxo	.	3	mut	1	0	1098	453	14058305	14058306	0	0	0
1900	chr3R.14058319.G	chr3R	415479	SNP	bcd	A.G	A	G	14058319	intronic	foxo	.	4	mut	1	0	1085	440	14058318	14058319	0	0	0
1901	chr3R.14065135.G	chr3R	596495	SNP	bcd	A.G	A	G	14065135	intronic	foxo	.	3	mut	1	0	391	120	14065134	14065135	0	0	0
1902	chr3R.14084662.T	chr3R	142479	SNP	bcd	A.T	A	T	14084662	intronic	foxo	.	6	mut	1	0	545	-1517	14084661	14084662	0	0	0
1903	chr3R.14095943.T	chr3R	394634	SNP	bcd	C.T	C	T	14095943	intronic	CCHa1	.	2	mut	1	0	52	235	14095942	14095943	0	0	0
1904	chr3R.14122896.T	chr3R	299.89	SNP	bcd	C.T	C	T	14122896	intronic	twf	.	2	mut	1	0	-4	-346	14122895	14122896	0	0	0
1905	chr3R.14134938.A	chr3R	126.25	SNP	dll	G.A	G	A	14134938	intergenic	CG14356\x3bCG14355	.	1	mut	0	1	-318	92	14134937	14134938	1	0	0
1906	chr3R.14155363.A	chr3R	583908	SNP	bcd	G.A	G	A	14155363	exonic	CG31533	CG31533:NM_169569:exon1:c.C1929T:p.L643L	1	mut	1	0	-446	-831	14155362	14155363	0	0	0
1907	chr3R.14186518.A	chr3R	724029	SNP	dll	G.A	G	A	14186518	intronic	Dop1R1	.	1	mut	0	1	-1169	-73	14186517	14186518	1	0	0
1908	chr3R.14285165.T	chr3R	109203	SNP	dll	C.T	C	T	14285165	intronic	trx	.	3	mut	0	1	430	-24	14285164	14285165	1	1	0
1909	chr3R.14291720.T	chr3R	102468	SNP	bcd	C.T	C	T	14291720	intronic	red	.	1	mut	1	0	437	-182	14291719	14291720	0	1	0
1910	chr3R.14311343.A	chr3R	1020.98	SNP	dll	G.A	G	A	14311343	intronic	CG31321	.	1	mut	0	1	-395	-4	14311342	14311343	1	0	0
1911	chr3R.14385508.T	chr3R	410562	SNP	bcd_and_dll	C.T	C	T	14385508	intergenic	soti\x3bcv-c	.	2	mut	1	1	425	48	14385507	14385508	0	0	0
1912	chr3R.14415334.T	chr3R	479674	SNP	dll	C.T	C	T	14415334	intronic	cv-c	.	5	mut	0	1	-132	48	14415333	14415334	1	0	0
1913	chr3R.14430508.A	chr3R	499909	SNP	dll	G.A	G	A	14430508	intronic	cv-c	.	2	mut	0	1	1689	-54	14430507	14430508	1	0	0
1914	chr3R.14471045.GAAATAAAAGTAAATG	chr3R	202301	SNP	ctrl	A.T	GAAAAAAAAGTAAATG	GAAATAAAAGTAAATG	14471045	intronic	cv-c	.	1	ctrl	0	0	814	409	14471048	14471049	0	0	0
1915	chr3R.14495079.A	chr3R	158903	SNP	bcd	G.A	G	A	14495079	intergenic	cv-c\x3blncRNA:CR44177	.	1	mut	1	0	-239	44	14495078	14495079	0	0	0
1916	chr3R.14511724.A	chr3R	575171	SNP	bcd	G.A	G	A	14511724	upstream\x3bdownstream	HtrA2\x3bmRpL11\x3bCG8461	.	2	mut	1	0	-1962	2127	14511723	14511724	0	1	1
1917	chr3R.14553263.G	chr3R	97.98	SNP	bcd	A.G	A	G	14553263	intronic	Pde6	.	1	mut	1	0	0	25	14553262	14553263	1	0	0
1918	chr3R.14554098.CC	chr3R	30607.2	SNP	bcd_and_dll	T.C	CT	CC	14554098	intronic	Pde6	.	3	mut	1	1	-830	332	14554098	14554099	0	0	0
1919	chr3R.14585555.T	chr3R	232344	SNP	dll	C.T	C	T	14585555	intronic	stumps	.	1	mut	0	1	779	0	14585554	14585555	1	0	0
1920	chr3R.14628437.T	chr3R	130698	SNP	bcd	C.T	C	T	14628437	exonic	CG7886	CG7886:NM_142121:exon9:c.G1166A:p.R389Q	1	mut	1	0	653	1578	14628436	14628437	0	0	0
1921	chr3R.14633385.T	chr3R	1291.15	SNP	bcd	C.T	C	T	14633385	intronic	CG7886\x3bCad88C	.	2	mut	1	0	536	-265	14633384	14633385	1	0	0
1922	chr3R.14740552.T	chr3R	819669	SNP	bcd	C.T	C	T	14740552	UTR5	eff	.	3	mut	1	0	264	412	14740551	14740552	0	1	0
1923	chr3R.14769085.T	chr3R	291415	SNP	dll	C.T	C	T	14769085	intronic	jvl	.	3	mut	0	1	345	-341	14769084	14769085	0	0	0
1924	chr3R.14773044.T	chr3R	1536.93	SNP	dll	C.T	C	T	14773044	intronic	jvl	.	2	mut	0	1	559	365	14773043	14773044	0	0	0
1925	chr3R.14797948.A	chr3R	2462.53	SNP	bcd	G.A	G	A	14797948	exonic	CG14855	CG14855:NM_142133:exon4:c.G1201A:p.A401T	2	mut	1	0	125	-725	14797947	14797948	0	0	0
1926	chr3R.14835964.A	chr3R	474804	SNP	bcd	G.A	G	A	14835964	intronic	btsz	.	1	mut	1	0	-223	-130	14835963	14835964	0	0	0
1927	chr3R.14888643.A	chr3R	698385	SNP	bcd	G.A	G	A	14888643	exonic	CG33332	CG33332:NM_206492:exon2:c.G794A:p.S265N	1	mut	1	0	-1010	369	14888642	14888643	0	0	0
1928	chr3R.14934056.T	chr3R	139987	SNP	bcd	C.T	C	T	14934056	intergenic	lncRNA:CR45598\x3blncRNA:CR45599	.	1	mut	1	0	1210	442	14934055	14934056	0	0	0
1929	chr3R.14945447.G	chr3R	1005.88	SNP	ctrl	A.G	A	G	14945447	intergenic	lncRNA:CR45598\x3blncRNA:CR45599	.	3	ctrl	0	0	400	537	14945446	14945447	0	0	0
1930	chr3R.15018145.A	chr3R	589495	SNP	bcd	T.A	T	A	15018145	intergenic	CG14861\x3bRpL10Aa	.	2	mut	1	0	-2747	-126	15018144	15018145	0	0	0
1931	chr3R.15061476.A	chr3R	1682.3	SNP	dll	G.A	G	A	15061476	exonic	dpr9	dpr9:NM_001300403:exon7:c.C1382T:p.T461I,dpr9:NM_206493:exon7:c.C1382T:p.T461I	2	mut	0	1	26	-17	15061475	15061476	1	0	0
1932	chr3R.15111687.A	chr3R	807776	SNP	bcd	G.A	G	A	15111687	exonic	CG42788	CG42788:NM_001202293:exon2:c.C490T:p.P164S,CG42788:NM_169609:exon2:c.C490T:p.P164S	4	mut	1	0	1219	-325	15111686	15111687	0	0	0
1933	chr3R.15196021.T	chr3R	127176	SNP	bcd	C.T	C	T	15196021	exonic	CG6752	CG6752:NM_001260187:exon1:c.G6A:p.S2S,CG6752:NM_142168:exon1:c.G6A:p.S2S	1	mut	1	0	2253	-99	15196020	15196021	0	1	0
1934	chr3R.15219257.T	chr3R	997497	SNP	ctrl	C.T	C	T	15219257	UTR5	CG12241	.	3	ctrl	0	0	-1729	135	15219256	15219257	0	0	0
1935	chr3R.15219288.A	chr3R	700483	SNP	dll	G.A	G	A	15219288	UTR5	CG12241	.	2	mut	0	1	-1760	104	15219287	15219288	0	0	0
1936	chr3R.15219546.T	chr3R	290807	SNP	dll	C.T	C	T	15219546	exonic	CG12241	CG12241:NM_142175:exon2:c.C67T:p.R23C	1	mut	0	1	-2018	-26	15219545	15219546	1	0	0
1937	chr3R.15237047.A	chr3R	836495	SNP	dll	G.A	G	A	15237047	exonic	tefu	tefu:NM_001043247:exon17:c.C4261T:p.P1421S	3	mut	0	1	346	-24	15237046	15237047	1	0	0
1938	chr3R.15255104.G	chr3R	2989.51	SNP	bcd	C.G	C	G	15255104	exonic	CG42404	UNKNOWN	4	mut	1	0	569	437	15255103	15255104	0	0	0
1939	chr3R.15264141.ATTTTACCC	chr3R	3109.31	SNP	bcd	C.A	ATTTTCCCC	ATTTTACCC	15264141	intronic	Set	.	2	mut	1	0	-1916	-2102	15264145	15264146	0	0	0
1940	chr3R.15270824.A	chr3R	151209	SNP	bcd	G.A	G	A	15270824	UTR3	Cp190	.	3	mut	1	0	46	215	15270823	15270824	1	0	0
1941	chr3R.15283406.A	chr3R	925.05	SNP	dll	G.A	G	A	15283406	intronic	Tm1	.	1	mut	0	1	734	-18	15283405	15283406	1	0	0
1942	chr3R.15290611.A	chr3R	279396	SNP	dll	G.A	G	A	15290611	exonic	CG45218	CG45218:NM_001300407:exon1:c.C33T:p.C11C	2	mut	0	1	-1119	-42	15290610	15290611	1	1	0
1943	chr3R.15294511.T	chr3R	122754	SNP	dll	C.T	C	T	15294511	intronic	Tm1	.	1	mut	0	1	-1297	1000	15294510	15294511	0	0	0
1944	chr3R.15331662.T	chr3R	1204.59	SNP	bcd	C.T	C	T	15331662	UTR3	Fkbp39	.	4	mut	1	0	-817	1578	15331661	15331662	0	0	0
1945	chr3R.15337254.A	chr3R	1851.32	SNP	bcd_and_dll	G.A	G	A	15337254	exonic	Sra-1	Sra-1:NM_142190:exon8:c.G3452A:p.R1151H	3	mut	1	1	-31	226	15337253	15337254	0	0	0
1946	chr3R.15342324.C	chr3R	1514.54	SNP	bcd	G.C	G	C	15342324	UTR5\x3bUTR3	CG6218\x3bSerRS-m	.	2	mut	1	0	-479	754	15342323	15342324	0	0	0
1947	chr3R.15375333.G	chr3R	409204	SNP	bcd	C.G	C	G	15375333	UTR5	Rbp	.	2	mut	1	0	897	974	15375332	15375333	0	0	0
1948	chr3R.15418309.T	chr3R	578	SNP	bcd	C.T	C	T	15418309	ncRNA_exonic	lncRNA:CR45911	.	2	mut	1	0	3424	533	15418308	15418309	0	0	0
1949	chr3R.15420610.T	chr3R	1212.67	SNP	dll	C.T	C	T	15420610	ncRNA_exonic	lncRNA:CR45911	.	1	mut	0	1	1123	-65	15420609	15420610	0	0	0
1950	chr3R.15446653.A	chr3R	480664	SNP	bcd_and_dll	G.A	G	A	15446653	intronic	AdamTS-A	.	3	mut	1	1	-24	12	15446652	15446653	1	0	0
1951	chr3R.15460239.T	chr3R	502502	SNP	dll	C.T	C	T	15460239	intronic	AdamTS-A	.	1	mut	0	1	-207	416	15460238	15460239	0	0	0
1952	chr3R.15466948.ATTTTTTTGCG	chr3R	1268.27	SNP	dll	G.A	GTTTTTTTGCG	ATTTTTTTGCG	15466948	intronic	AdamTS-A	.	1	mut	0	1	NA	NA	15466947	15466948	0	0	0
1953	chr3R.15488142.T	chr3R	924157	SNP	bcd	C.T	C	T	15488142	exonic	obe	obe:NM_142215:exon3:c.C1888T:p.R630X	2	mut	1	0	-2429	609	15488141	15488142	0	0	0
1954	chr3R.15494836.A	chr3R	1606.02	SNP	bcd	G.A	G	A	15494836	exonic	CG5213	CG5213:NM_142216:exon1:c.G35A:p.C12Y	2	mut	1	0	-1833	-792	15494835	15494836	1	0	0
1955	chr3R.15498517.A	chr3R	685176	SNP	bcd	G.A	G	A	15498517	intergenic	CG5213\x3bCG44014	.	2	mut	1	0	352	709	15498516	15498517	1	0	0
1956	chr3R.15510180.T	chr3R	786171	SNP	bcd	A.T	A	T	15510180	upstream	CG44013	.	1	mut	1	0	-988	135	15510179	15510180	0	0	0
1957	chr3R.15574479.T	chr3R	1631.5	SNP	dll	C.T	C	T	15574479	intergenic	AOX4\x3bCG43335	.	3	mut	0	1	803	54	15574478	15574479	1	0	0
1958	chr3R.15655027.A	chr3R	737223	SNP	dll	G.A	G	A	15655027	intergenic	CG43336\x3bpxb	.	1	mut	0	1	-1559	241	15655026	15655027	1	0	0
1959	chr3R.15676100.T	chr3R	378678	SNP	bcd	C.T	C	T	15676100	intronic	pxb	.	3	mut	1	0	70	147	15676099	15676100	0	0	0
1960	chr3R.15702153.A	chr3R	685531	SNP	bcd	G.A	G	A	15702153	intergenic	lncRNA:CR45636\x3bCG5404	.	3	mut	1	0	-667	-140	15702152	15702153	0	0	0
1961	chr3R.15751654.C	chr3R	556.67	SNP	dll	T.C	T	C	15751654	intergenic	CG4520\x3bCG12784	.	1	mut	0	1	146	-207	15751653	15751654	0	0	0
1962	chr3R.15837074.T	chr3R	472797	SNP	dll	C.T	C	T	15837074	UTR5	ND-23	.	1	mut	0	1	196	98	15837073	15837074	0	0	1
1963	chr3R.15847561.T	chr3R	394939	SNP	ctrl	A.T	A	T	15847561	exonic	CG4546	CG4546:NM_142244:exon3:c.A652T:p.I218F	1	ctrl	0	0	-601	756	15847560	15847561	0	0	0
1964	chr3R.15849820.T	chr3R	624155	SNP	dll	G.T	G	T	15849820	exonic	cv-d	cv-d:NM_169676:exon7:c.C2155A:p.Q719K	2	mut	0	1	128	163	15849819	15849820	0	0	0
1965	chr3R.15864841.A	chr3R	604548	SNP	dll	G.A	G	A	15864841	exonic	CG31183	CG31183:NM_001300413:exon4:c.C1084T:p.L362L,CG31183:NM_142248:exon4:c.C1084T:p.L362L	2	mut	0	1	-766	207	15864840	15864841	0	0	0
1966	chr3R.15918743.T	chr3R	1885.13	SNP	dll	C.T	C	T	15918743	upstream	CG45105	.	2	mut	0	1	-1166	-227	15918742	15918743	0	0	0
1967	chr3R.15935226.A	chr3R	655047	SNP	dll	G.A	G	A	15935226	UTR5	Sap47	.	3	mut	0	1	-395	-10	15935225	15935226	1	1	0
1968	chr3R.15937361.A	chr3R	1775.98	SNP	bcd_and_dll	G.A	G	A	15937361	intronic	Sap47	.	6	mut	1	1	-24	-716	15937360	15937361	1	0	0
1969	chr3R.15943184.T	chr3R	168243	SNP	bcd	C.T	C	T	15943184	intronic	Sap47	.	2	mut	1	0	81	-110	15943183	15943184	1	0	0
1970	chr3R.16039751.G	chr3R	525275	SNP	bcd	A.G	A	G	16039751	exonic	pnr	pnr:NM_001275691:exon4:c.A1053G:p.Q351Q,pnr:NM_001275692:exon4:c.A906G:p.Q302Q,pnr:NM_057337:exon4:c.A1062G:p.Q354Q,pnr:NM_169697:exon4:c.A906G:p.Q302Q	2	mut	1	0	1865	703	16039750	16039751	0	0	0
1971	chr3R.16058219.A	chr3R	350774	SNP	dll	G.A	G	A	16058219	splicing	msps	.	2	mut	0	1	-1324	1047	16058218	16058219	0	0	0
1972	chr3R.16063746.T	chr3R	1847.96	SNP	bcd	C.T	C	T	16063746	exonic	CG10185	CG10185:NM_142264:exon8:c.G2405A:p.R802H	3	mut	1	0	255	-415	16063745	16063746	0	0	0
1973	chr3R.16093741.A	chr3R	527.29	SNP	bcd	C.A	C	A	16093741	UTR5	Mhcl	.	2	mut	1	0	-122	-1527	16093740	16093741	1	0	0
1974	chr3R.16157081.A	chr3R	338629	SNP	ctrl	G.A	G	A	16157081	intronic	CG6006	.	2	ctrl	0	0	-1544	142	16157080	16157081	0	0	0
1975	chr3R.16224183.G	chr3R	332302	SNP	dll	C.G	C	G	16224183	downstream	lncRNA:CR45643	.	2	mut	0	1	-212	-345	16224182	16224183	0	0	0
1976	chr3R.16229678.AAAAG	chr3R	832789	SNP	dll	C.G	AAAAC	AAAAG	16229678	intronic	tara	.	3	mut	0	1	-3292	255	16229681	16229682	0	0	0
1977	chr3R.16240798.ATTTTGGTTGGATTTGGC	chr3R	682172	SNP	dll	G.A	ATTTTGGTTGGGTTTGGC	ATTTTGGTTGGATTTGGC	16240798	intronic	tara	.	2	mut	0	1	-2553	-97	16240808	16240809	0	0	0
1978	chr3R.16283519.T	chr3R	583465	SNP	dll	C.T	C	T	16283519	intronic	gish	.	1	mut	0	1	354	2	16283518	16283519	0	0	0
1979	chr3R.16285400.A	chr3R	518388	SNP	dll	C.A	C	A	16285400	intronic	gish	.	1	mut	0	1	1377	98	16285399	16285400	1	0	0
1980	chr3R.16307872.A	chr3R	214071	SNP	bcd	G.A	G	A	16307872	intronic	Zip89B	.	1	mut	1	0	2249	-445	16307871	16307872	0	0	0
1981	chr3R.16355317.A	chr3R	890.94	SNP	bcd	G.A	G	A	16355317	intronic	CG10311	.	3	mut	1	0	496	-89	16355316	16355317	1	0	0
1982	chr3R.16400527.T	chr3R	2067.01	SNP	dll	C.T	C	T	16400527	intronic	ss	.	5	mut	0	1	489	-196	16400526	16400527	0	0	0
1983	chr3R.16431993.A	chr3R	326076	SNP	bcd	G.A	G	A	16431993	intronic	CG31279	.	2	mut	1	0	1195	-209	16431992	16431993	0	1	0
1984	chr3R.16432622.A	chr3R	601826	SNP	dll	G.A	G	A	16432622	exonic\x3bsplicing	CG31279\x3bCG31279	CG31279:NM_001275705:exon2:c.G216A:p.Q72Q,CG31279:NM_169717:exon5:c.G1191A:p.Q397Q	1	mut	0	1	566	-838	16432621	16432622	1	0	0
1985	chr3R.16434225.A	chr3R	460159	SNP	dll	G.A	G	A	16434225	exonic	CG17565	CG17565:NM_142283:exon3:c.G1025A:p.G342E	1	mut	0	1	8	2106	16434224	16434225	0	0	0
1987	chr3R.16462186.T	chr3R	713641	SNP	bcd	C.T	C	T	16462186	exonic	CG42232	CG42232:NM_001144588:exon7:c.G6739A:p.D2247N	2	mut	1	0	698	1501	16462185	16462186	0	0	0
1988	chr3R.16618268.A	chr3R	1682.88	SNP	bcd	G.A	G	A	16618268	intronic	CG17560	.	2	mut	1	0	143	-103	16618267	16618268	0	0	0
1989	chr3R.16621168.A	chr3R	864649	SNP	bcd	G.A	G	A	16621168	splicing	CG14893	.	2	mut	1	0	612	-364	16621167	16621168	0	0	0
1990	chr3R.16631784.A	chr3R	93228	SNP	bcd_and_dll	C.A	C	A	16631784	intronic	Fas1	.	14	mut	1	1	-3318	268	16631783	16631784	0	0	0
1991	chr3R.16667151.T	chr3R	1583.94	SNP	dll	C.T	C	T	16667151	intronic	Ubx	.	2	mut	0	1	99	11	16667150	16667151	1	0	0
1992	chr3R.16730607.A	chr3R	1326.94	SNP	dll	G.A	G	A	16730607	intronic	Ubx	.	3	mut	0	1	102	-888	16730606	16730607	0	0	0
1993	chr3R.16764203.A	chr3R	351803	SNP	bcd	G.A	G	A	16764203	ncRNA_intronic	lncRNA:bxd	.	1	mut	1	0	-1699	-263	16764202	16764203	1	1	1
1994	chr3R.16795765.A	chr3R	669089	SNP	bcd	G.A	G	A	16795765	intergenic	Glut3\x3blncRNA:CR45750	.	2	mut	1	0	-147	-317	16795764	16795765	0	0	0
1995	chr3R.16813194.T	chr3R	416826	SNP	dll	C.T	C	T	16813194	intronic	abd-A	.	3	mut	0	1	2092	-455	16813193	16813194	1	0	0
1996	chr3R.16861568.A	chr3R	246802	SNP	dll	G.A	G	A	16861568	ncRNA_intronic	lncRNA:iab8	.	1	mut	0	1	498	156	16861567	16861568	0	0	0
1997	chr3R.16868930.A	chr3R	139638	SNP	dll	G.A	G	A	16868930	ncRNA_intronic	lncRNA:iab8	.	1	mut	0	1	NA	NA	16868929	16868930	0	0	0
1998	chr3R.16957959.A	chr3R	117709	SNP	bcd	G.A	G	A	16957959	intronic	Abd-B	.	2	mut	1	0	0	-186	16957958	16957959	0	0	0
1999	chr3R.17050878.T	chr3R	1683.01	SNP	bcd	C.T	C	T	17050878	intergenic	Patr-1\x3bDad	.	2	mut	1	0	-615	-944	17050877	17050878	0	0	0
2000	chr3R.17097955.A	chr3R	1056.62	SNP	bcd	G.A	G	A	17097955	intronic	cher	.	2	mut	1	0	-396	-75	17097954	17097955	0	0	0
2001	chr3R.17117579.T	chr3R	998667	SNP	bcd	C.T	C	T	17117579	intronic	cher	.	2	mut	1	0	-1132	708	17117578	17117579	0	0	0
2002	chr3R.17131576.T	chr3R	608697	SNP	dll	C.T	C	T	17131576	exonic	CG4053	CG4053:NM_142344:exon1:c.G581A:p.G194D	2	mut	0	1	-637	215	17131575	17131576	0	0	0
2003	chr3R.17181805.T	chr3R	2295.02	SNP	dll	C.T	C	T	17181805	intronic	Mur89F	.	9	mut	0	1	3052	445	17181804	17181805	0	0	0
2004	chr3R.17247864.T	chr3R	1122.83	SNP	bcd	C.T	C	T	17247864	UTR5	beat-IIb	.	2	mut	1	0	-1804	-195	17247863	17247864	0	0	0
2005	chr3R.17264711.T	chr3R	353424	SNP	dll	C.T	C	T	17264711	intronic	beat-IIb	.	1	mut	0	1	-340	566	17264710	17264711	0	0	0
2006	chr3R.17353300.T	chr3R	337445	SNP	dll	C.T	C	T	17353300	intronic	beat-IIa	.	1	mut	0	1	-97	135	17353299	17353300	0	0	0
2007	chr3R.17386819.G	chr3R	2109.11	SNP	bcd	C.G	C	G	17386819	intronic	Brf\x3blute	.	6	mut	1	0	1458	-261	17386818	17386819	1	1	0
2008	chr3R.17499285.A	chr3R	822019	SNP	bcd	G.A	G	A	17499285	intronic	Dscam3	.	2	mut	1	0	398	-274	17499284	17499285	0	0	0
2009	chr3R.17572387.TT	chr3R	8716.85	SNP	dll	G.T	GT	TT	17572387	intergenic	Hmx\x3bSgs5bis	.	17	mut	0	1	451	257	17572386	17572387	0	0	0
2010	chr3R.17588736.C	chr3R	1768.99	SNP	bcd	G.C	G	C	17588736	intergenic	Hmx\x3bSgs5bis	.	5	mut	1	0	28	-127	17588735	17588736	0	0	0
2011	chr3R.17604232.A	chr3R	197093	SNP	bcd_and_dll	G.A	G	A	17604232	intergenic	CG7606\x3bsll	.	2	mut	1	1	1672	-1484	17604231	17604232	1	0	0
2012	chr3R.17634833.A	chr3R	252507	SNP	bcd	G.A	G	A	17634833	intronic	CG43175	.	2	mut	1	0	769	157	17634832	17634833	0	0	0
2013	chr3R.17646703.T	chr3R	489679	SNP	bcd	C.T	C	T	17646703	upstream\x3bdownstream	CG14322\x3blncRNA:CR45223	.	4	mut	1	0	-405	-149	17646702	17646703	0	1	0
2014	chr3R.17662735.A	chr3R	537942	SNP	bcd	G.A	G	A	17662735	exonic	CG14322	CG14322:NM_001275747:exon3:c.G2185A:p.A729T,CG14322:NM_001300450:exon3:c.G2185A:p.A729T,CG14322:NM_142385:exon3:c.G2185A:p.A729T,CG14322:NM_001275746:exon4:c.G2245A:p.A749T	2	mut	1	0	-186	-171	17662734	17662735	0	0	0
[truncated: 680 more rows]

## Sheet: legend_for_column_names
id	Unique id for each variant
chr	Chromosome
qual	Quality score generated by freebayes
type	Variant type generated by freebayes
group.tf	Detected in which sample group: bcd for BcdAID-mutagenized samples, dll for DllAID-mutagenized samples, bcd_and_dll for both groups of samples, ctrl for non-mutagenized background
change	Nucleotide change for SNPs
ref	Reference allele (dm6)
alt	Alternative allele
pos	Position/coordinate, generated by freebayes
Func.refGene	Functional annotation generated by ANNOVAR
Gene.refGene	Gene annotation generated by ANNOVAR
AAChange.refGene	Animo acid change generated by ANNOVAR
occurrence.count	Detected in how many samples
group	Detected in mutagenized (mut) or control (ctrl) samples
group.bcd	Detected in BcdAID-mutagenized samples or not; sample information as in "group.tf", with binary scores (0 and 1)
group.dll	Detected in DllAID-mutagenized samples or not; sample information as in "group.tf", with binary scores (0 and 1)
Distance to Bcd motif	Distance to a cannonical Bcd motif
Distance to Dll motif	Distance to a cannonical Dll motif
start	Coordinate for visualization as bed file
end	Coordinate for visualization as bed file
dll_PWM_clusters_extended	Variant within 100bp-distance to Dll PWM clusters (0 or 1)
ATAC_testis_extended	Variant within 100bp-distance to an ATACseq peak in testis (0 or 1)
dll_leg_imaginal_disc_extended	Variant within 100bp-distance to a ChIP-seq peak in leg imaginal disc (0 or 1)
